# Supplementary material for: 2-(Acet­oxy­meth­yl)benzoic acid
Source: Acta Crystallogr Sect E Struct Rep Online. 2013 Jan 19;69(Pt 2):o259. doi: 10.1107/S1600536813000780 (PMC3569790; doi:10.1107/S1600536813000780)
Supplement: Supplementary file 1 [file e-69-0o259-sup1.cif]

##############################################################################
#                                                                            #
# This CIF contains the data in a paper accepted for publication in          #
# Acta Crystallographica Section E. It conforms to the requirements of       #
# Notes for Authors for Acta Crystallographica Section E, and has been       #
# peer reviewed under the auspices of the IUCr Commission on Journals.       #
#                                                                            #
# Full details of the Crystallographic Information File format               #
# are given in the paper "The Crystallographic Information File (CIF):       #
# a New Standard Archive File for Crystallography" by S. R. Hall, F. H.      #
# Allen and I. D. Brown [Acta Cryst. (1991), A47, 655-685].                  #
#                                                                            #
# The current version of the core CIF dictionary is obtainable from          #
# ftp://ftp.iucr.org/pub/cif_core.dic.                                       #
#                                                                            #
# Software is freely available for graphical display of the structure(s)     #
# in this CIF. For information consult the CIF software page                 #
# http://www.iucr.org/resources/cif/software.                                #
#                                                                            #
# This file may be used for bona fide research purposes within the           #
# scientific community so long as proper attribution is given to the journal # 
# article from which it was obtained.                                        #
#                                                                            #
##############################################################################
data_global
_audit_creation_method     SHELXL
_journal_date_recd_electronic     2012-11-28
_journal_date_accepted     2013-01-08
_journal_name_full     'Acta Crystallographica, Section E'
_journal_year     2013
_journal_volume     69
_journal_issue      2
_journal_page_first     o259
_journal_page_last     o259
_journal_paper_category     QO
_journal_paper_doi     10.1107/S1600536813000780
_journal_coeditor_code     FY2082
_publ_contact_author_name     'Gainsford, Graeme J.'
_publ_contact_author_address
;
Industrial Research Limited
PO Box 31-310
Lower Hutt
New Zealand
;
_publ_contact_author_email     g.gainsford@irl.cri.nz
_publ_contact_author_fax     '64(4)931 0142'
_publ_contact_author_phone     '64(4)931 3815'
_publ_section_title
;
2-(Acetoxymethyl)benzoic acid
;
loop_
    _publ_author_name
    _publ_author_address
    'Gainsford, Graeme J.'
;Carbohydrate Chemistry Group
 Industrial Research Limited
 PO Box 31-310
 Lower Hutt
 New Zealand
;
    'Schw\"orer, Ralf'
;Carbohydrate Chemistry Group
 Industrial Research Limited
 PO Box 31-310
 Lower Hutt
 New Zealand
;
data_I
_audit_creation_method     SHELXL-97
_chemical_name_systematic
;
2-(Acetoxymethyl)benzoic acid
;
_chemical_name_common     ?
_chemical_formula_moiety     'C10 H10 O4'
_chemical_formula_sum     'C10 H10 O4'
_chemical_formula_iupac     'C10 H10 O4'
_chemical_formula_weight     194.18
_chemical_melting_point     ?
_symmetry_cell_setting     triclinic
_symmetry_space_group_name_H-M     'P -1'
_symmetry_space_group_name_Hall     '-P 1'
loop_
    _symmetry_equiv_pos_as_xyz
    'x, y, z'
    '-x, -y, -z'
_cell_length_a     6.2134(9)
_cell_length_b     8.2415(9)
_cell_length_c     9.6280(11)
_cell_angle_alpha     77.540(10)
_cell_angle_beta     83.364(11)
_cell_angle_gamma     73.081(12)
_cell_volume     459.84(10)
_cell_formula_units_Z     2
_cell_measurement_reflns_used     1939
_cell_measurement_theta_min     4.7092
_cell_measurement_theta_max     73.4962
_cell_measurement_temperature     120(2)
_exptl_crystal_description     plate
_exptl_crystal_colour     colourless
_exptl_crystal_size_max     0.58
_exptl_crystal_size_mid     0.28
_exptl_crystal_size_min     0.18
_exptl_crystal_density_diffrn     1.402
_exptl_crystal_density_meas     ?
_exptl_crystal_density_method     'not measured'
_exptl_crystal_F_000     204
_exptl_absorpt_coefficient_mu     0.923
_exptl_absorpt_correction_type     multi-scan
_exptl_absorpt_process_details
;
(CrysAlis PRO; Oxford Diffraction, 2007)
;
_exptl_absorpt_correction_T_min     0.84782
_exptl_absorpt_correction_T_max     1.00000
_diffrn_ambient_temperature     120(2)
_diffrn_radiation_type     CuK\a
_diffrn_radiation_wavelength     1.54184
_diffrn_radiation_source     'fine-focus sealed tube'
_diffrn_radiation_monochromator     graphite
_diffrn_measurement_device_type     'Oxford Diffraction SuperNova'
_diffrn_measurement_method     '\w scans'
_diffrn_detector_area_resol_mean     10.6501
_diffrn_reflns_number     2819
_diffrn_reflns_av_R_equivalents     0.0121
_diffrn_reflns_av_sigmaI/netI     0.0161
_diffrn_reflns_theta_min     8.07
_diffrn_reflns_theta_max     73.60
_diffrn_reflns_theta_full     73.60
_diffrn_measured_fraction_theta_max     0.956
_diffrn_measured_fraction_theta_full     0.956
_diffrn_reflns_limit_h_min     -7
_diffrn_reflns_limit_h_max     5
_diffrn_reflns_limit_k_min     -10
_diffrn_reflns_limit_k_max     9
_diffrn_reflns_limit_l_min     -11
_diffrn_reflns_limit_l_max     10
_diffrn_standards_number     0
_diffrn_standards_interval_count     ?
_diffrn_standards_interval_time     ?
_diffrn_standards_decay_%     0
_refine_special_details
;
Refinement of <i>F</i>^2^ against ALL reflections. The weighted <i>R</i>-factor
<i>wR</i> and goodness of fit <i>S</i> are based on <i>F</i>^2^, conventional
<i>R</i>-factors <i>R</i> are based on <i>F</i>, with <i>F</i> set to zero for
negative <i>F</i>^2^. The threshold expression of <i>F</i>^2^ >
\s(<i>F</i>^2^) is used only for calculating <i>R</i>-factors(gt) <i>etc</i>.
and is not relevant to the choice of reflections for refinement.
<i>R</i>-factors based on <i>F</i>^2^ are statistically about twice as large
as those based on <i>F</i>, and <i>R</i>- factors based on ALL data will be
even larger.
;
_reflns_number_total     1767
_reflns_number_gt     1678
_reflns_threshold_expression     I>2sigma(I)
_refine_ls_structure_factor_coef     Fsqd
_refine_ls_matrix_type     full
_refine_ls_R_factor_all     0.0336
_refine_ls_R_factor_gt     0.0325
_refine_ls_wR_factor_gt     0.0918
_refine_ls_wR_factor_ref     0.0933
_refine_ls_goodness_of_fit_ref     1.078
_refine_ls_restrained_S_all     1.078
_refine_ls_number_reflns     1767
_refine_ls_number_parameters     131
_refine_ls_number_restraints     0
_refine_ls_hydrogen_treatment     mixed
_refine_ls_weighting_scheme     calc
_refine_ls_weighting_details
         'calc w=1/[\s^2^(Fo^2^)+(0.0557P)^2^+0.0727P] where P=(Fo^2^+2Fc^2^)/3'
_atom_sites_solution_hydrogens     geom
_atom_sites_solution_primary     direct
_atom_sites_solution_secondary     difmap
_refine_ls_shift/su_max     0.000
_refine_ls_shift/su_mean     0.000
_refine_diff_density_max     0.223
_refine_diff_density_min     -0.190
_refine_ls_extinction_method     none
_refine_ls_extinction_coef     ?
loop_
    _atom_type_symbol
    _atom_type_description
    _atom_type_scat_dispersion_real
    _atom_type_scat_dispersion_imag
    _atom_type_scat_source
    'C' 'C' 0.0181 0.0091
                         'International Tables Vol C Tables 4.2.6.8 and 6.1.1.4'
    'H' 'H' 0.0000 0.0000
                         'International Tables Vol C Tables 4.2.6.8 and 6.1.1.4'
    'O' 'O' 0.0492 0.0322
                         'International Tables Vol C Tables 4.2.6.8 and 6.1.1.4'
_computing_data_collection
;
CrysAlis PRO (Oxford Diffraction, 2007)
;
_computing_cell_refinement
;
CrysAlis PRO (Oxford Diffraction, 2007)
;
_computing_data_reduction
;
CrysAlis PRO (Oxford Diffraction, 2007)
;
_computing_structure_solution     'SHELXS97 (Sheldrick, 2008)'
_computing_structure_refinement     'SHELXL97 (Sheldrick, 2008)'
_computing_molecular_graphics
;
ORTEP in WinGX (Farrugia, 2012) and
<i>Mercury</i> (Macrae <i>et al.</i>, 2008)
;
_computing_publication_material
;
SHELXL97 (Sheldrick, 2008) and PLATON (Spek, 2009)
;
loop_
    _atom_site_type_symbol
    _atom_site_label
    _atom_site_fract_x
    _atom_site_fract_y
    _atom_site_fract_z
    _atom_site_U_iso_or_equiv
    _atom_site_adp_type
    _atom_site_calc_flag
    _atom_site_refinement_flags
    _atom_site_occupancy
    _atom_site_symmetry_multiplicity
    _atom_site_disorder_assembly
    _atom_site_disorder_group
    O O1 0.36320(13) 0.93020(10) 0.39619(8) 0.0303(2) Uani d . 1 1 . .
    O O2 0.71012(13) 0.80677(11) 0.47419(8) 0.0317(2) Uani d . 1 1 . .
    H H2 0.671(2) 0.909(2) 0.5167(15) 0.038 Uiso d . 1 1 . .
    O O3 0.07354(12) 0.72594(9) 0.12998(8) 0.0267(2) Uani d . 1 1 . .
    O O4 -0.20437(13) 0.97266(10) 0.12417(8) 0.0313(2) Uani d . 1 1 . .
    C C1 0.56622(17) 0.65287(13) 0.34491(11) 0.0249(2) Uani d . 1 1 . .
    C C2 0.40134(17) 0.63516(13) 0.26421(10) 0.0239(2) Uani d . 1 1 . .
    C C3 0.44020(18) 0.48029(14) 0.21710(11) 0.0285(2) Uani d . 1 1 . .
    H H3 0.3306 0.4661 0.1631 0.034 Uiso calc R 1 1 . .
    C C4 0.6346(2) 0.34570(15) 0.24670(13) 0.0325(3) Uani d . 1 1 . .
    H H4 0.6559 0.2413 0.2136 0.039 Uiso calc R 1 1 . .
    C C5 0.79735(19) 0.36433(15) 0.32480(12) 0.0330(3) Uani d . 1 1 . .
    H H5 0.9310 0.2733 0.3451 0.040 Uiso calc R 1 1 . .
    C C6 0.76242(19) 0.51722(15) 0.37275(12) 0.0307(3) Uani d . 1 1 . .
    H H6 0.8741 0.5304 0.4257 0.037 Uiso calc R 1 1 . .
    C C7 0.53578(17) 0.80933(14) 0.40604(11) 0.0260(2) Uani d . 1 1 . .
    C C8 0.18911(17) 0.77882(13) 0.22692(11) 0.0251(2) Uani d . 1 1 . .
    H H8A 0.0919 0.7988 0.3140 0.030 Uiso calc R 1 1 . .
    H H8B 0.2274 0.8874 0.1812 0.030 Uiso calc R 1 1 . .
    C C9 -0.12281(17) 0.83631(13) 0.08618(11) 0.0246(2) Uani d . 1 1 . .
    C C10 -0.22257(18) 0.76614(14) -0.01435(12) 0.0291(3) Uani d . 1 1 . .
    H H10A -0.3748 0.8401 -0.0347 0.044 Uiso calc R 1 1 . .
    H H10B -0.2297 0.6487 0.0291 0.044 Uiso calc R 1 1 . .
    H H10C -0.1284 0.7637 -0.1033 0.044 Uiso calc R 1 1 . .
loop_
    _atom_site_aniso_label
    _atom_site_aniso_U_11
    _atom_site_aniso_U_22
    _atom_site_aniso_U_33
    _atom_site_aniso_U_12
    _atom_site_aniso_U_13
    _atom_site_aniso_U_23
    O1 0.0287(4) 0.0314(4) 0.0345(4) -0.0057(3) -0.0068(3) -0.0149(3)
    O2 0.0268(4) 0.0386(5) 0.0348(4) -0.0073(3) -0.0075(3) -0.0172(3)
    O3 0.0254(4) 0.0252(4) 0.0323(4) -0.0038(3) -0.0085(3) -0.0120(3)
    O4 0.0306(4) 0.0274(4) 0.0362(4) -0.0014(3) -0.0064(3) -0.0129(3)
    C1 0.0251(5) 0.0287(5) 0.0217(5) -0.0074(4) -0.0017(4) -0.0066(4)
    C2 0.0247(5) 0.0262(5) 0.0218(5) -0.0079(4) -0.0011(4) -0.0060(4)
    C3 0.0294(5) 0.0280(5) 0.0306(5) -0.0073(4) -0.0049(4) -0.0098(4)
    C4 0.0351(6) 0.0269(5) 0.0347(6) -0.0035(4) -0.0035(5) -0.0104(4)
    C5 0.0296(6) 0.0316(6) 0.0329(6) 0.0011(4) -0.0052(4) -0.0073(4)
    C6 0.0270(5) 0.0376(6) 0.0276(5) -0.0056(4) -0.0057(4) -0.0086(4)
    C7 0.0259(5) 0.0325(5) 0.0225(5) -0.0100(4) -0.0027(4) -0.0076(4)
    C8 0.0257(5) 0.0262(5) 0.0273(5) -0.0073(4) -0.0056(4) -0.0110(4)
    C9 0.0234(5) 0.0260(5) 0.0248(5) -0.0064(4) -0.0019(4) -0.0058(4)
    C10 0.0282(5) 0.0317(5) 0.0301(5) -0.0072(4) -0.0060(4) -0.0103(4)
_geom_special_details
;
All e.s.d.'s (except the e.s.d. in the dihedral angle between two l.s. planes)
are estimated using the full covariance matrix. The cell e.s.d.'s are taken
into account individually in the estimation of e.s.d.'s in distances, angles
and torsion angles; correlations between e.s.d.'s in cell parameters are only
used when they are defined by crystal symmetry. An approximate (isotropic)
treatment of cell e.s.d.'s is used for estimating e.s.d.'s involving l.s.
planes.
;
loop_
    _geom_bond_atom_site_label_1
    _geom_bond_atom_site_label_2
    _geom_bond_site_symmetry_2
    _geom_bond_distance
    _geom_bond_publ_flag
    O1 C7 . 1.2297(14) ?
    O2 C7 . 1.3226(12) ?
    O2 H2 . 0.974(16) ?
    O3 C9 . 1.3421(13) ?
    O3 C8 . 1.4454(11) ?
    O4 C9 . 1.2068(13) ?
    C1 C6 . 1.4003(15) ?
    C1 C2 . 1.4123(14) ?
    C1 C7 . 1.4848(15) ?
    C2 C3 . 1.3922(15) ?
    C2 C8 . 1.5122(14) ?
    C3 C4 . 1.3905(16) ?
    C3 H3 . 0.9500 ?
    C4 C5 . 1.3885(16) ?
    C4 H4 . 0.9500 ?
    C5 C6 . 1.3844(17) ?
    C5 H5 . 0.9500 ?
    C6 H6 . 0.9500 ?
    C8 H8A . 0.9900 ?
    C8 H8B . 0.9900 ?
    C9 C10 . 1.4981(14) ?
    C10 H10A . 0.9800 ?
    C10 H10B . 0.9800 ?
    C10 H10C . 0.9800 ?
loop_
    _geom_angle_atom_site_label_1
    _geom_angle_atom_site_label_2
    _geom_angle_atom_site_label_3
    _geom_angle_site_symmetry_1
    _geom_angle_site_symmetry_3
    _geom_angle
    _geom_angle_publ_flag
    C7 O2 H2 . . 108.3(8) ?
    C9 O3 C8 . . 116.34(8) ?
    C6 C1 C2 . . 119.53(10) ?
    C6 C1 C7 . . 118.30(10) ?
    C2 C1 C7 . . 122.14(9) ?
    C3 C2 C1 . . 117.96(10) ?
    C3 C2 C8 . . 119.97(9) ?
    C1 C2 C8 . . 122.07(9) ?
    C4 C3 C2 . . 122.02(10) ?
    C4 C3 H3 . . 119.0 ?
    C2 C3 H3 . . 119.0 ?
    C5 C4 C3 . . 119.84(10) ?
    C5 C4 H4 . . 120.1 ?
    C3 C4 H4 . . 120.1 ?
    C6 C5 C4 . . 119.18(10) ?
    C6 C5 H5 . . 120.4 ?
    C4 C5 H5 . . 120.4 ?
    C5 C6 C1 . . 121.47(10) ?
    C5 C6 H6 . . 119.3 ?
    C1 C6 H6 . . 119.3 ?
    O1 C7 O2 . . 122.58(10) ?
    O1 C7 C1 . . 123.34(9) ?
    O2 C7 C1 . . 114.07(9) ?
    O3 C8 C2 . . 107.39(8) ?
    O3 C8 H8A . . 110.2 ?
    C2 C8 H8A . . 110.2 ?
    O3 C8 H8B . . 110.2 ?
    C2 C8 H8B . . 110.2 ?
    H8A C8 H8B . . 108.5 ?
    O4 C9 O3 . . 123.58(9) ?
    O4 C9 C10 . . 125.78(9) ?
    O3 C9 C10 . . 110.65(9) ?
    C9 C10 H10A . . 109.5 ?
    C9 C10 H10B . . 109.5 ?
    H10A C10 H10B . . 109.5 ?
    C9 C10 H10C . . 109.5 ?
    H10A C10 H10C . . 109.5 ?
    H10B C10 H10C . . 109.5 ?
loop_
    _geom_torsion_atom_site_label_1
    _geom_torsion_atom_site_label_2
    _geom_torsion_atom_site_label_3
    _geom_torsion_atom_site_label_4
    _geom_torsion_site_symmetry_1
    _geom_torsion_site_symmetry_2
    _geom_torsion_site_symmetry_3
    _geom_torsion_site_symmetry_4
    _geom_torsion
    _geom_torsion_publ_flag
    C6 C1 C2 C3 . . . . 0.99(15) ?
    C7 C1 C2 C3 . . . . -176.96(9) ?
    C6 C1 C2 C8 . . . . -178.20(9) ?
    C7 C1 C2 C8 . . . . 3.86(15) ?
    C1 C2 C3 C4 . . . . -0.29(16) ?
    C8 C2 C3 C4 . . . . 178.91(10) ?
    C2 C3 C4 C5 . . . . -0.38(17) ?
    C3 C4 C5 C6 . . . . 0.34(17) ?
    C4 C5 C6 C1 . . . . 0.37(18) ?
    C2 C1 C6 C5 . . . . -1.05(17) ?
    C7 C1 C6 C5 . . . . 176.98(10) ?
    C6 C1 C7 O1 . . . . -174.82(10) ?
    C2 C1 C7 O1 . . . . 3.15(16) ?
    C6 C1 C7 O2 . . . . 4.31(14) ?
    C2 C1 C7 O2 . . . . -177.72(9) ?
    C9 O3 C8 C2 . . . . 178.87(8) ?
    C3 C2 C8 O3 . . . . -6.19(13) ?
    C1 C2 C8 O3 . . . . 172.98(9) ?
    C8 O3 C9 O4 . . . . -0.53(14) ?
    C8 O3 C9 C10 . . . . 179.49(8) ?
loop_
    _geom_hbond_atom_site_label_D
    _geom_hbond_atom_site_label_H
    _geom_hbond_atom_site_label_A
    _geom_hbond_site_symmetry_A
    _geom_hbond_distance_DH
    _geom_hbond_distance_HA
    _geom_hbond_distance_DA
    _geom_hbond_angle_DHA
    _geom_hbond_publ_flag
    O2 H2 O1 2_676 0.971(16) 1.667(15) 2.6316(12) 171.6(12) y
    C4 H4 O4 1_645 0.95 2.43 3.3685(15) 168 y
    C8 H8A O2 1_455 0.99 2.67 3.5747(14) 152 y
    C10 H10B Cg1 1_455 0.98 2.82 3.5703(13) 134 y
_iucr_refine_instructions_details
;
TITL ratt in P-1 #2    (Rattd via P1 soln)
CELL 1.54184 6.213387 8.241502 9.627952 77.5401 83.3642 73.0809
ZERR 2 0.000946 0.000949 0.001077 0.0096 0.0112 0.0122
LATT 1
SFAC C H O
UNIT 20 20 8
REM   OMIT        4.00    180.00
TEMP -153
ACTA
HTAB
CONF
SIZE   0.579 0.275 0.180
L.S. 6
BOND $H
FMAP 2
PLAN 20
REM   from bad ref list
OMIT    -1  -1   3
OMIT     0   1   0
OMIT     0   0   1
OMIT     0  -2   4
OMIT     1   1   1
OMIT     1   2   1
OMIT     3   1   3
REM     h   k   l  Fo^2^  Fc^2^   Delta(F^2^)/esd  Fc/Fc(max)  Resolution(A)
REM
REM    -1  -1   3          3.73          0.09       7.66       0.005       2.52
REM     0   1   0         19.54         39.71       6.34       0.109       7.74
REM     0   0   1         75.97         44.91       6.33       0.116       9.39
REM     0  -2   4         75.67         47.93       5.32       0.120       1.85
REM     1   1   1         75.52         49.82       5.02       0.122       5.19
REM     1   2   1         30.02         49.46       4.93       0.122       3.78
REM     3   1   3         17.80          9.97       4.83       0.055       1.81
OMIT -2 2 3
rem Inconsistent equivalents etc.
rem
rem   h   k   l      Fo2   Sigma(Fo2)  N  Esd of mean(Fo2)
rem   2   2   3     1593.47     32.64    2   1508.23
rem  -3   2   4     1038.06     68.29    2    502.37
rem   0   9   4    42827.65    438.45    2   2463.80
rem   0   0   7     2684.15    110.55    2    636.97
omit 2 2 3
omit -3 2 4
omit 0 9 4
omit 0 0 7
rem
rem   SOLUTION VIA p1 AVERAGING TO GIVE p-1  (-.149,-.296,-.410)
WGHT    0.055700    0.072700
FVAR      17.24740
O1    3    0.363204    0.930202    0.396190    11.00000    0.02872    0.03139 =
         0.03449   -0.01486   -0.00676   -0.00572
O2    3    0.710117    0.806774    0.474190    11.00000    0.02684    0.03861 =
         0.03484   -0.01719   -0.00752   -0.00728
H2    2    0.670862    0.909398    0.516705    11.00000   -1.20000
O3    3    0.073545    0.725936    0.129979    11.00000    0.02539    0.02516 =
         0.03232   -0.01195   -0.00851   -0.00382
O4    3   -0.204367    0.972656    0.124165    11.00000    0.03059    0.02738 =
         0.03616   -0.01293   -0.00645   -0.00136
C1    1    0.566223    0.652874    0.344912    11.00000    0.02514    0.02872 =
         0.02171   -0.00663   -0.00165   -0.00736
C2    1    0.401336    0.635161    0.264208    11.00000    0.02475    0.02620 =
         0.02182   -0.00601   -0.00105   -0.00787
C3    1    0.440204    0.480290    0.217096    11.00000    0.02937    0.02797 =
         0.03059   -0.00976   -0.00495   -0.00729
AFIX  43
H3    2    0.330581    0.466132    0.163066    11.00000   -1.20000
AFIX   0
C4    1    0.634563    0.345698    0.246703    11.00000    0.03506    0.02687 =
         0.03473   -0.01039   -0.00346   -0.00348
AFIX  43
H4    2    0.655927    0.241251    0.213576    11.00000   -1.20000
AFIX   0
C5    1    0.797347    0.364330    0.324805    11.00000    0.02964    0.03162 =
         0.03287   -0.00725   -0.00523    0.00113
AFIX  43
H5    2    0.931025    0.273293    0.345089    11.00000   -1.20000
AFIX   0
C6    1    0.762420    0.517223    0.372747    11.00000    0.02703    0.03764 =
         0.02763   -0.00865   -0.00571   -0.00563
AFIX  43
H6    2    0.874056    0.530403    0.425714    11.00000   -1.20000
AFIX   0
C7    1    0.535785    0.809332    0.406037    11.00000    0.02586    0.03247 =
         0.02249   -0.00762   -0.00268   -0.01001
C8    1    0.189109    0.778821    0.226916    11.00000    0.02572    0.02624 =
         0.02729   -0.01102   -0.00558   -0.00731
AFIX  23
H8A   2    0.091878    0.798796    0.314028    11.00000   -1.20000
H8B   2    0.227358    0.887370    0.181223    11.00000   -1.20000
AFIX   0
C9    1   -0.122808    0.836308    0.086183    11.00000    0.02336    0.02601 =
         0.02479   -0.00583   -0.00186   -0.00640
C10   1   -0.222571    0.766138   -0.014349    11.00000    0.02820    0.03169 =
         0.03008   -0.01034   -0.00602   -0.00724
AFIX 137
H10A  2   -0.374816    0.840105   -0.034671    11.00000   -1.50000
H10B  2   -0.229741    0.648669    0.029130    11.00000   -1.50000
H10C  2   -0.128415    0.763740   -0.103269    11.00000   -1.50000
HKLF 4
REM  ratt in P-1 #2    (Rattd via P1 soln)
REM R1 =  0.0325 for   1678 Fo > 4sig(Fo)  and  0.0336 for all   1767 data
REM    131 parameters refined using      0 restraints
END
WGHT      0.0557      0.0727
REM Highest difference peak  0.223,  deepest hole -0.190,  1-sigma level  0.035
Q1    1  -0.1863  0.7953  0.0319  11.00000  0.05    0.22
Q2    1   0.5494  0.7365  0.3613  11.00000  0.05    0.19
Q3    1   0.6351  0.5730  0.3753  11.00000  0.05    0.19
Q4    1   0.4832  0.6529  0.2947  11.00000  0.05    0.19
Q5    1   0.2920  0.7023  0.2550  11.00000  0.05    0.17
Q6    1   0.4024  0.5586  0.2644  11.00000  0.05    0.17
Q7    1   0.7023  0.3596  0.2773  11.00000  0.05    0.14
Q8    1   0.6419  1.0190  0.5222  11.00000  0.05    0.14
Q9    1   0.7526  0.4267  0.3647  11.00000  0.05    0.13
Q10   1  -0.1196  0.6718 -0.0562  11.00000  0.05    0.13
Q11   1   0.5247  0.4004  0.2581  11.00000  0.05    0.13
Q12   1   0.5602  0.4395  0.1909  11.00000  0.05    0.11
Q13   1   0.2513  0.8644  0.1573  11.00000  0.05    0.10
Q14   1  -0.2714  0.8681 -0.0929  11.00000  0.05    0.10
Q15   1   0.1989  0.9943  0.4605  11.00000  0.05    0.10
Q16   1   0.3502  0.8234  0.4811  11.00000  0.05    0.10
Q17   1   0.6346  0.7114  0.5549  11.00000  0.05    0.10
Q18   1   0.0076  0.8720  0.2810  11.00000  0.05    0.10
Q19   1  -0.1897  0.8797  0.1166  11.00000  0.05    0.10
Q20   1  -0.1685  0.8496  0.2295  11.00000  0.05    0.09
;
