# Supplementary material for: 2-(Acet­oxy­meth­yl)benzoic acid
Source: Acta Crystallogr Sect E Struct Rep Online. 2013 Jan 19;69(Pt 2):o259. doi: 10.1107/S1600536813000780 (PMC3569790; doi:10.1107/S1600536813000780)
Supplement: Supplementary file 2 [file e-69-0o259-Isup2.hkl]

# 
# h,k,l, Fc-squared, Fo-squared, sigma(Fo-squared) and status flag 
# 
data_I
_shelx_title ' ratt in P-1 #  2    (Rattd via P1 soln)' 
_shelx_refln_list_code          4 
_shelx_F_calc_maximum       58.06 
_exptl_crystal_F_000       204.00 
_reflns_d_resolution_high  0.8036 
 
loop_ 
 _symmetry_equiv_pos_as_xyz 
 'x, y, z' 
 '-x, -y, -z' 
 
_cell_length_a     6.2134 
_cell_length_b     8.2415 
_cell_length_c     9.6280 
_cell_angle_alpha  77.540 
_cell_angle_beta   83.364 
_cell_angle_gamma  73.081 
 
_shelx_F_squared_multiplier     1.000 
 
loop_ 
 _refln_index_h 
 _refln_index_k 
 _refln_index_l 
 _refln_F_squared_calc 
 _refln_F_squared_meas 
 _refln_F_squared_sigma 
 _refln_observed_status 
   2   0   0      605.79      621.45      4.23 o 
   3   0   0       81.66       86.01      1.55 o 
   4   0   0        9.52       11.07      0.43 o 
   5   0   0       78.48       79.63      0.94 o 
   6   0   0       36.07       35.75      1.19 o 
   7   0   0       19.48       20.05      0.66 o 
  -7   1   0        2.71        2.41      0.19 o 
  -6   1   0       31.69       29.60      0.70 o 
  -5   1   0       10.36        9.74      0.44 o 
  -4   1   0       38.97       46.68      1.18 o 
  -3   1   0      107.17      103.73      1.25 o 
  -2   1   0      291.58      293.70      1.86 o 
  -1   1   0      167.48      157.67      1.06 o 
   1   1   0      153.16      166.58      1.22 o 
   2   1   0       55.20       65.93      0.76 o 
   3   1   0      235.13      227.46      1.56 o 
   4   1   0        4.62        5.19      0.29 o 
   5   1   0       97.32       96.68      0.91 o 
   6   1   0      377.02      407.96      5.12 o 
   7   1   0        8.84        9.38      0.49 o 
  -6   2   0        0.99        0.71      0.11 o 
  -5   2   0       36.33       40.63      0.96 o 
  -4   2   0        1.80        1.88      0.25 o 
  -3   2   0        0.05        0.42      0.15 o 
  -2   2   0        0.32        0.27      0.04 o 
  -1   2   0       46.36       41.55      0.41 o 
   0   2   0      571.64      491.46      4.69 o 
   2   2   0      158.02      163.05      1.86 o 
   3   2   0        0.54        0.75      0.07 o 
   4   2   0        0.98        0.53      0.10 o 
   5   2   0       65.31       64.76      1.47 o 
   6   2   0        2.73        2.65      0.24 o 
   7   2   0        1.42        1.12      0.20 o 
  -6   3   0        1.09        0.76      0.14 o 
  -5   3   0      147.41      135.65      5.32 o 
  -4   3   0       34.83       28.05      0.52 o 
  -3   3   0       46.26       42.16      1.23 o 
  -2   3   0      388.93      415.64      4.76 o 
  -1   3   0       28.56       32.04      0.76 o 
   0   3   0        4.98        2.53      0.21 o 
   1   3   0       19.12       22.11      0.63 o 
   2   3   0      350.00      351.37      2.55 o 
   3   3   0        0.01        0.34      0.08 o 
   4   3   0       87.18       95.71      4.20 o 
   5   3   0       58.75       58.34      1.08 o 
   6   3   0        0.04        0.06      0.08 o 
   7   3   0       53.77       52.95      1.19 o 
  -5   4   0        1.01        0.37      0.09 o 
  -4   4   0        4.07        3.05      0.21 o 
  -3   4   0      144.02      135.76      2.21 o 
  -2   4   0        9.21       10.04      0.59 o 
  -1   4   0       21.09       22.17      0.73 o 
   0   4   0      124.27      124.37      1.98 o 
   1   4   0     1251.87     1295.60     12.22 o 
   2   4   0      403.54      393.96      4.52 o 
   3   4   0        2.49        2.64      0.27 o 
   4   4   0      413.22      413.32      3.54 o 
   5   4   0        0.47        0.40      0.10 o 
   6   4   0       26.65       27.36      0.57 o 
   7   4   0       39.58       37.39      0.65 o 
  -4   5   0        9.15        9.53      0.33 o 
  -3   5   0      200.27      199.42      1.90 o 
  -2   5   0       90.10       87.80      1.28 o 
  -1   5   0       19.41       17.94      0.74 o 
   0   5   0       52.49       58.87      1.43 o 
   1   5   0       25.68       26.15      0.93 o 
   2   5   0       62.65       54.28      1.40 o 
   3   5   0       13.77       12.24      0.65 o 
   4   5   0      186.47      170.34      2.03 o 
   5   5   0        0.46        0.44      0.13 o 
   6   5   0        8.67       11.37      0.69 o 
   7   5   0       10.91       10.25      0.48 o 
  -4   6   0       15.56       16.63      0.61 o 
  -3   6   0       24.32       25.64      1.85 o 
  -2   6   0       18.66       17.80      0.49 o 
  -1   6   0       45.08       43.07      1.36 o 
   0   6   0       99.36      102.03      2.60 o 
   1   6   0       48.64       49.22      2.42 o 
   2   6   0       29.50       30.09      0.76 o 
   3   6   0        6.45        5.83      0.34 o 
   4   6   0       15.57       14.60      0.79 o 
   5   6   0       39.57       43.39      1.41 o 
   6   6   0        4.46        4.57      0.42 o 
   7   6   0       11.44       11.20      0.44 o 
  -3   7   0        2.24        3.17      0.30 o 
  -2   7   0       35.52       37.37      0.87 o 
  -1   7   0      390.36      401.42      5.49 o 
   0   7   0      240.33      237.39      2.57 o 
   1   7   0        7.63        4.88      0.47 o 
   2   7   0       11.16        9.70      0.43 o 
   3   7   0       10.12        9.86      0.43 o 
   4   7   0       15.95       15.85      0.53 o 
   5   7   0      172.78      182.87      3.00 o 
   6   7   0       15.34       16.25      0.67 o 
  -2   8   0        0.00       -0.01      0.07 o 
  -1   8   0       25.45       26.09      0.52 o 
   0   8   0        4.58        4.64      0.28 o 
   1   8   0        1.12        1.30      0.17 o 
   2   8   0        8.72        9.11      0.61 o 
   3   8   0        1.60        2.26      0.28 o 
   4   8   0       12.16       12.49      1.17 o 
   5   8   0      211.61      226.53      3.06 o 
   6   8   0       55.37       51.49      0.95 o 
   0   9   0        4.33        3.23      0.26 o 
   1   9   0       10.58       10.24      0.56 o 
   2   9   0       22.56       21.54      0.73 o 
   3   9   0        0.00        0.11      0.07 o 
   4   9   0       28.99       27.70      0.56 o 
   5   9   0        9.92        9.90      0.36 o 
   2  10   0        0.01        0.07      0.06 o 
  -4  -9   1        4.77        4.19      0.36 o 
  -3  -9   1        1.50        1.38      0.14 o 
  -2  -9   1        0.55        0.61      0.10 o 
  -1  -9   1       38.99       38.35      1.00 o 
   0  -9   1        0.12        0.16      0.08 o 
  -5  -8   1       11.69       11.71      0.35 o 
  -4  -8   1       14.04       13.46      0.50 o 
  -3  -8   1       31.68       33.78      1.12 o 
  -2  -8   1        7.83        7.71      0.54 o 
  -1  -8   1       52.61       53.25      1.64 o 
   0  -8   1        5.01        4.53      0.27 o 
   1  -8   1        2.57        2.95      0.21 o 
   2  -8   1        0.46        1.02      0.10 o 
  -6  -7   1       13.67       14.60      0.57 o 
  -5  -7   1       27.41       29.13      1.00 o 
  -4  -7   1        5.39        5.03      0.30 o 
  -3  -7   1        0.20        0.14      0.10 o 
  -2  -7   1        0.27        0.23      0.14 o 
  -1  -7   1        3.09        3.16      0.26 o 
   0  -7   1       66.04       61.24      2.57 o 
   1  -7   1        8.12        7.40      0.64 o 
   2  -7   1       27.67       30.64      2.62 o 
   3  -7   1       35.30       38.43      2.15 o 
  -7  -6   1        0.13        0.30      0.08 o 
  -6  -6   1       35.07       37.57      1.13 o 
  -5  -6   1        7.56        7.81      0.58 o 
  -4  -6   1       15.60       15.10      0.53 o 
  -3  -6   1       21.70       20.66      0.64 o 
  -2  -6   1       64.07       71.39      1.25 o 
  -1  -6   1       47.96       46.40      1.00 o 
   0  -6   1       87.13       82.97      1.14 o 
   1  -6   1      412.04      404.24     10.81 o 
   2  -6   1       26.65       27.58      0.62 o 
   3  -6   1        5.53        5.10      0.31 o 
   4  -6   1       30.47       28.22      0.86 o 
  -7  -5   1        1.74        1.90      0.20 o 
  -6  -5   1        7.72        7.99      0.57 o 
  -5  -5   1        0.19        0.99      0.25 o 
  -4  -5   1        0.07       -0.02      0.16 o 
  -3  -5   1       27.36       29.23      1.06 o 
  -2  -5   1      209.57      214.68      3.27 o 
  -1  -5   1      169.31      175.36      2.85 o 
   0  -5   1       50.42       51.60      1.36 o 
   1  -5   1        2.90        2.69      0.30 o 
   2  -5   1       10.79       10.91      0.34 o 
   3  -5   1        1.50        2.06      0.18 o 
   4  -5   1       22.70       18.25      0.55 o 
   5  -5   1       16.13       17.76      0.48 o 
  -7  -4   1        3.87        3.67      0.30 o 
  -6  -4   1        0.03        0.09      0.09 o 
  -5  -4   1       12.19       12.64      0.51 o 
  -4  -4   1        3.11        2.72      0.18 o 
  -3  -4   1       72.10       69.18      1.55 o 
  -2  -4   1       93.48       97.90      1.83 o 
  -1  -4   1        1.90        1.89      0.23 o 
   0  -4   1       92.05       86.56      1.63 o 
   1  -4   1       85.21       82.75      1.53 o 
   2  -4   1      250.76      243.90      3.55 o 
   3  -4   1      261.14      239.56      2.00 o 
   4  -4   1        9.78        9.05      0.35 o 
   5  -4   1        3.16        3.99      0.30 o 
  -7  -3   1       58.95       56.41      1.14 o 
  -6  -3   1        7.42        7.52      0.38 o 
  -5  -3   1       18.38       18.99      0.49 o 
  -4  -3   1      322.85      308.99      3.92 o 
  -3  -3   1       79.54       77.31      1.01 o 
  -2  -3   1        6.46        7.24      0.43 o 
  -1  -3   1       92.51       91.07      0.86 o 
   0  -3   1      135.57      128.62      1.84 o 
   1  -3   1      702.05      704.82      6.81 o 
   2  -3   1       95.63      106.73      1.91 o 
   3  -3   1        0.51        0.95      0.11 o 
   4  -3   1       21.72       21.75      0.53 o 
   5  -3   1       29.50       33.47      1.22 o 
   6  -3   1        9.16        8.39      0.27 o 
  -7  -2   1      134.00      126.53      1.97 o 
  -6  -2   1      126.13      135.13      1.79 o 
  -5  -2   1        0.10        0.07      0.06 o 
  -4  -2   1       68.18       58.70      1.45 o 
  -3  -2   1        1.90        3.46      0.19 o 
  -2  -2   1      278.73      267.77      2.91 o 
  -1  -2   1     1065.02     1111.24     10.09 o 
   0  -2   1      772.38      726.85      4.78 o 
   1  -2   1       11.73       10.23      0.41 o 
   2  -2   1     1371.51     1436.50      9.24 o 
   3  -2   1        0.03        0.10      0.05 o 
   4  -2   1       21.94       21.46      0.52 o 
   5  -2   1        9.19       11.94      0.49 o 
   6  -2   1       24.92       22.09      0.43 o 
  -7  -1   1        0.53        0.59      0.09 o 
  -6  -1   1        0.50        0.64      0.20 o 
  -5  -1   1       71.30       74.11      1.07 o 
  -4  -1   1      310.70      309.24      2.88 o 
  -3  -1   1       92.87       92.40      1.15 o 
  -2  -1   1     1072.72     1137.81     14.77 o 
  -1  -1   1      338.14      335.30      3.18 o 
   0  -1   1      699.64      687.19      6.15 o 
   1  -1   1      107.78       98.71      0.67 o 
   2  -1   1       27.99       37.00      0.43 o 
   3  -1   1       50.90       42.81      1.04 o 
   4  -1   1       16.38       16.29      0.51 o 
   5  -1   1        3.42        3.28      0.26 o 
   6  -1   1        8.96       10.05      0.32 o 
  -7   0   1       10.96       10.38      1.11 o 
  -6   0   1        0.00       -0.18      0.18 o 
  -5   0   1        2.27        2.49      0.22 o 
  -4   0   1        7.80        6.06      0.32 o 
  -3   0   1        1.44        1.91      0.15 o 
  -2   0   1       19.30       20.41      0.63 o 
   2   0   1       21.03       22.00      0.29 o 
   3   0   1      925.00      908.96      6.29 o 
   4   0   1       71.86       73.33      1.59 o 
   5   0   1       13.27       12.66      0.40 o 
   6   0   1       10.87       11.17      0.43 o 
   7   0   1        8.93        8.33      0.41 o 
  -7   1   1        8.67        7.04      0.32 o 
  -6   1   1       10.33       10.97      0.64 o 
  -5   1   1       26.41       28.01      0.63 o 
  -4   1   1        0.48        0.49      0.10 o 
  -3   1   1      780.83      830.47     10.53 o 
  -2   1   1       17.81       16.06      0.35 o 
  -1   1   1      702.58      631.74      2.88 o 
   2   1   1       75.90       68.56      0.56 o 
   3   1   1      159.34      150.26      1.55 o 
   4   1   1       40.22       38.49      1.12 o 
   5   1   1      227.45      229.34      2.42 o 
   6   1   1      241.37      237.33      3.62 o 
   7   1   1       23.33       24.25      0.80 o 
  -6   2   1       13.78       13.96      0.66 o 
  -5   2   1       20.32       20.06      0.52 o 
  -4   2   1       10.12        8.72      0.29 o 
  -3   2   1      188.50      205.80      3.05 o 
  -2   2   1     1008.04     1024.34      4.73 o 
  -1   2   1      293.38      252.25      1.30 o 
   0   2   1      149.44      138.03      2.31 o 
   2   2   1      175.39      173.39      1.17 o 
   3   2   1      852.24      869.96      4.75 o 
   4   2   1       41.08       44.85      1.22 o 
   5   2   1       22.58       23.21      0.53 o 
   6   2   1      166.73      170.61      1.60 o 
   7   2   1       11.86       12.53      0.59 o 
  -6   3   1        8.74        8.52      0.28 o 
  -5   3   1        1.40        1.07      0.26 o 
  -4   3   1      274.26      255.72      2.26 o 
  -3   3   1      169.72      169.90      2.72 o 
  -2   3   1      141.75      130.11      1.18 o 
  -1   3   1       63.74       53.93      1.01 o 
   0   3   1       52.93       52.37      1.01 o 
   1   3   1      137.62      134.13      1.84 o 
   2   3   1      126.57      122.58      1.20 o 
   3   3   1        3.47        2.26      0.15 o 
   4   3   1       68.43       72.46      1.59 o 
   5   3   1        0.52        0.38      0.08 o 
   6   3   1        4.34        4.32      0.24 o 
   7   3   1        6.65        6.73      0.43 o 
  -5   4   1       30.52       28.32      0.97 o 
  -4   4   1        3.30        1.89      0.17 o 
  -3   4   1        0.18        0.14      0.12 o 
  -2   4   1       11.63       11.88      0.62 o 
  -1   4   1      163.46      156.81      2.33 o 
   0   4   1      279.38      297.59      3.61 o 
   1   4   1      426.02      448.67      4.92 o 
   2   4   1      130.66      139.29      2.14 o 
   3   4   1        0.27        0.24      0.07 o 
   4   4   1        0.10        0.15      0.10 o 
   5   4   1       39.09       39.16      0.71 o 
   6   4   1        9.37       10.04      0.35 o 
   7   4   1       94.97       89.40      1.12 o 
  -5   5   1       29.65       30.69      0.81 o 
  -4   5   1       19.56       17.97      0.74 o 
  -3   5   1       51.72       53.22      1.49 o 
  -2   5   1      416.99      387.94      2.82 o 
  -1   5   1      103.78       99.77      3.99 o 
   0   5   1       46.26       46.42      1.24 o 
   1   5   1      112.33      134.89      2.31 o 
   2   5   1       77.72       76.28      1.65 o 
   3   5   1       44.53       42.88      1.20 o 
   4   5   1        9.96        9.71      0.33 o 
   5   5   1      133.98      131.37      1.40 o 
   6   5   1        0.01       -0.07      0.10 o 
   7   5   1      120.85      111.03      1.80 o 
  -4   6   1       34.32       35.67      0.93 o 
  -3   6   1        9.60       10.46      0.44 o 
  -2   6   1       28.21       27.43      0.77 o 
  -1   6   1      165.00      145.86      1.91 o 
   0   6   1       12.62       12.61      0.57 o 
   1   6   1        1.73        1.72      0.23 o 
   2   6   1        6.93        5.41      0.26 o 
   3   6   1        0.31        0.14      0.08 o 
   4   6   1       73.09       68.47      1.21 o 
   5   6   1       27.28       26.39      0.74 o 
   6   6   1        0.94        0.93      0.22 o 
   7   6   1       23.33       21.62      0.64 o 
  -3   7   1        0.01        0.08      0.11 o 
  -2   7   1        1.91        2.17      0.22 o 
  -1   7   1        0.99        1.08      0.17 o 
   0   7   1      170.01      150.33      2.86 o 
   1   7   1        6.39        4.38      0.45 o 
   2   7   1      100.87       96.65      2.07 o 
   3   7   1       26.16       25.35      1.03 o 
   4   7   1       14.24       13.36      0.77 o 
   5   7   1        4.43        4.74      0.45 o 
   6   7   1        1.57        1.72      0.24 o 
  -2   8   1        0.15        0.12      0.11 o 
  -1   8   1        0.20        0.06      0.17 o 
   0   8   1       77.85       74.06      2.92 o 
   1   8   1        3.62        3.83      0.42 o 
   2   8   1        0.16        0.08      0.09 o 
   3   8   1        0.19        0.21      0.12 o 
   4   8   1       11.70       12.02      0.59 o 
   5   8   1       27.55       28.81      0.95 o 
   6   8   1       27.22       28.43      0.75 o 
  -1   9   1        5.54        4.73      0.25 o 
   0   9   1        0.63        0.56      0.15 o 
   1   9   1       14.71       14.21      0.68 o 
   2   9   1      103.17       99.72      1.44 o 
   3   9   1       65.06       61.01      1.29 o 
   4   9   1       41.72       42.60      1.49 o 
   5   9   1       13.84       15.25      0.50 o 
   2  10   1        6.98        7.32      0.35 o 
   3  10   1        3.25        2.60      0.19 o 
  -4  -9   2        0.63        0.73      0.11 o 
  -3  -9   2        2.31        2.24      0.15 o 
  -2  -9   2        0.15        0.03      0.05 o 
  -1  -9   2        1.90        1.87      0.19 o 
   0  -9   2       22.04       20.26      0.60 o 
  -5  -8   2        7.02        6.23      0.30 o 
  -4  -8   2        4.93        3.97      0.44 o 
  -3  -8   2        2.26        1.96      0.19 o 
  -2  -8   2        0.43        0.33      0.11 o 
  -1  -8   2       93.72      100.49      2.62 o 
   0  -8   2      212.83      232.68      3.14 o 
   1  -8   2       17.81       18.24      0.47 o 
   2  -8   2        1.95        2.20      0.13 o 
  -6  -7   2        7.97        7.80      0.33 o 
  -5  -7   2        5.10        4.69      0.24 o 
  -4  -7   2        1.51        1.30      0.16 o 
  -3  -7   2        8.68        8.62      0.60 o 
  -2  -7   2       12.45       14.85      0.78 o 
  -1  -7   2       72.88       80.89      1.37 o 
   0  -7   2       68.30       71.27      0.96 o 
   1  -7   2        5.68        5.87      0.46 o 
   2  -7   2       23.87       25.50      0.80 o 
   3  -7   2       13.82       16.71      0.91 o 
  -6  -6   2        1.21        1.28      0.20 o 
  -5  -6   2       71.45       73.24      2.37 o 
  -4  -6   2        0.83        0.74      0.13 o 
  -3  -6   2       13.28       12.14      0.47 o 
  -2  -6   2        0.54        0.86      0.15 o 
  -1  -6   2       30.90       32.25      0.84 o 
   0  -6   2        4.15        3.72      0.23 o 
   1  -6   2       96.03       93.97      2.65 o 
   2  -6   2      156.84      160.18      2.07 o 
   3  -6   2        5.40        5.77      0.32 o 
   4  -6   2        7.14        8.24      0.39 o 
  -6  -5   2        1.30        1.49      0.25 o 
  -5  -5   2       94.01       99.37      1.49 o 
  -4  -5   2        0.48        0.63      0.12 o 
  -3  -5   2       87.61       86.76      1.08 o 
  -2  -5   2      481.98      494.39      6.03 o 
  -1  -5   2       10.49        8.92      0.59 o 
   0  -5   2       17.64       20.20      0.84 o 
   1  -5   2       19.90       21.05      0.51 o 
   2  -5   2       67.58       68.15      1.46 o 
   3  -5   2        5.69        4.53      0.32 o 
   4  -5   2        0.28        0.22      0.10 o 
   5  -5   2        0.69        0.88      0.12 o 
  -6  -4   2       19.89       19.68      1.62 o 
  -5  -4   2       55.19       60.92      1.18 o 
  -4  -4   2        3.35        4.56      0.52 o 
  -3  -4   2      100.06       97.61      2.01 o 
  -2  -4   2       14.82       14.27      0.69 o 
  -1  -4   2        8.14        6.87      0.46 o 
   0  -4   2        0.42        0.08      0.09 o 
   1  -4   2      288.51      299.18      3.66 o 
   2  -4   2       37.60       37.10      0.67 o 
   3  -4   2       24.48       19.29      0.52 o 
   4  -4   2      186.36      175.02      1.70 o 
   5  -4   2        3.85        3.49      0.31 o 
  -7  -3   2        3.29        3.34      0.22 o 
  -6  -3   2       11.39       10.00      0.46 o 
  -5  -3   2        0.48        0.53      0.13 o 
  -4  -3   2        1.24        1.28      0.15 o 
  -3  -3   2      100.71       98.66      1.25 o 
  -2  -3   2      504.99      514.94      4.34 o 
  -1  -3   2       48.96       54.12      1.19 o 
   0  -3   2       88.08       87.37      1.51 o 
   1  -3   2       25.48       26.79      0.72 o 
   2  -3   2        9.95       10.93      0.56 o 
   3  -3   2        4.94        4.89      0.21 o 
   4  -3   2       31.74       38.49      0.73 o 
   5  -3   2        0.34       -0.01      0.07 o 
   6  -3   2        0.86        1.23      0.15 o 
  -7  -2   2      140.32      124.37      4.41 o 
  -6  -2   2       74.80       79.23      1.33 o 
  -5  -2   2        6.61        7.69      0.42 o 
  -4  -2   2       56.17       48.31      1.36 o 
  -3  -2   2       34.39       35.72      0.98 o 
  -2  -2   2       72.65       84.76      1.35 o 
  -1  -2   2      176.40      165.98      2.09 o 
   0  -2   2       26.99       28.80      0.50 o 
   1  -2   2      379.67      366.50      2.98 o 
   2  -2   2      112.37      119.08      3.28 o 
   3  -2   2       50.02       60.21      0.98 o 
   4  -2   2       12.34       11.38      0.47 o 
   5  -2   2       50.93       48.66      1.00 o 
   6  -2   2        5.01        4.89      0.24 o 
  -7  -1   2       29.19       24.96      1.25 o 
  -6  -1   2       60.79       61.70      1.66 o 
  -5  -1   2       11.61       13.17      0.45 o 
  -4  -1   2       61.85       68.36      1.71 o 
  -3  -1   2      170.87      160.30      2.46 o 
  -2  -1   2       30.38       31.77      0.78 o 
   0  -1   2     1156.66     1093.25      9.78 o 
   1  -1   2      477.39      463.93      2.55 o 
   2  -1   2       27.96       28.14      0.61 o 
   3  -1   2        3.54        3.54      0.31 o 
   4  -1   2       91.97       92.86      1.56 o 
   5  -1   2       18.48       17.87      0.59 o 
   6  -1   2       37.76       36.39      0.77 o 
  -7   0   2       11.20        9.54      1.07 o 
  -6   0   2        5.53        4.97      0.46 o 
  -5   0   2       16.89       18.68      0.68 o 
  -4   0   2       31.54       27.22      1.08 o 
  -3   0   2       64.24       56.87      1.36 o 
  -2   0   2       76.92       81.03      1.40 o 
  -1   0   2      511.46      470.84      4.29 o 
   0   0   2      152.12      147.78      1.63 o 
   1   0   2        6.28        9.46      0.20 o 
   2   0   2      349.61      364.53      3.65 o 
   3   0   2        0.88        0.54      0.13 o 
   4   0   2       86.25       72.20      1.65 o 
   5   0   2      705.89      715.45      7.87 o 
   6   0   2       18.71       20.03      0.89 o 
   7   0   2        2.68        2.61      0.21 o 
  -6   1   2       19.72       20.09      0.88 o 
  -5   1   2        0.04        0.19      0.28 o 
  -4   1   2        3.99        4.05      0.24 o 
  -3   1   2       32.60       32.44      1.04 o 
  -2   1   2       19.75       21.71      0.69 o 
  -1   1   2      545.08      487.47      2.61 o 
   1   1   2       90.90       96.59      1.12 o 
   2   1   2        1.17        1.45      0.07 o 
   3   1   2       17.15       17.88      0.54 o 
   4   1   2      140.37      130.54      2.34 o 
   5   1   2        1.37        1.59      0.14 o 
   6   1   2        0.37        0.48      0.13 o 
   7   1   2       11.74       11.88      0.53 o 
  -6   2   2       71.31       65.99      1.50 o 
  -5   2   2       33.87       34.79      0.93 o 
  -4   2   2       25.02       23.64      0.60 o 
  -3   2   2      236.36      250.27      3.57 o 
  -2   2   2       49.67       55.26      2.12 o 
  -1   2   2       35.16       44.37      0.48 o 
   0   2   2      229.29      235.33      2.60 o 
   1   2   2      852.65      837.30     13.81 o 
   2   2   2        0.70        0.30      0.05 o 
   3   2   2       48.55       58.71      1.24 o 
   4   2   2      109.60      117.46      2.17 o 
   5   2   2        9.19        9.13      0.29 o 
   6   2   2      157.45      157.36      2.28 o 
   7   2   2        6.19        6.93      0.43 o 
  -6   3   2        1.25        0.72      0.14 o 
  -5   3   2        5.10        3.95      0.31 o 
  -4   3   2      171.95      173.02      2.93 o 
  -3   3   2        0.39        0.37      0.08 o 
  -2   3   2        8.18        9.37      0.27 o 
  -1   3   2      251.79      247.39      1.71 o 
   0   3   2     1182.46     1190.08      7.52 o 
   1   3   2     1187.02     1212.51     15.54 o 
   2   3   2      109.00      105.44      1.14 o 
   3   3   2     1473.95     1558.91      9.98 o 
   4   3   2       22.19       27.40      0.95 o 
   5   3   2       69.19       68.53      0.96 o 
   6   3   2       43.75       44.52      0.75 o 
   7   3   2       31.14       30.32      0.60 o 
  -5   4   2        7.42        7.88      0.50 o 
  -4   4   2      155.22      153.75      2.90 o 
  -3   4   2       50.03       49.14      1.03 o 
  -2   4   2       29.83       28.15      0.65 o 
  -1   4   2       25.49       32.32      0.66 o 
   0   4   2      227.98      245.16      3.18 o 
   1   4   2       98.33      105.22      1.78 o 
   2   4   2       70.89       73.28      2.05 o 
   3   4   2      329.70      307.71      7.01 o 
   4   4   2       14.93       12.78      0.63 o 
   5   4   2        1.70        1.62      0.16 o 
   6   4   2       45.17       42.55      1.08 o 
   7   4   2        0.51        0.33      0.10 o 
  -5   5   2       11.21       12.44      0.48 o 
  -4   5   2       14.45       13.23      0.66 o 
  -3   5   2       34.88       32.39      1.13 o 
  -2   5   2       14.14       14.04      0.41 o 
  -1   5   2      100.88       93.87      3.68 o 
   0   5   2       55.71       60.92      1.48 o 
   1   5   2       45.76       48.82      1.28 o 
   2   5   2       52.01       47.76      1.26 o 
   3   5   2       62.44       58.89      1.40 o 
   4   5   2      115.70      114.21      1.25 o 
   5   5   2       19.08       19.31      0.73 o 
   6   5   2       12.94       13.28      0.50 o 
   7   5   2        2.59        1.93      0.20 o 
  -4   6   2        2.86        3.51      0.28 o 
  -3   6   2       44.06       43.47      1.22 o 
  -2   6   2      465.68      455.40      3.89 o 
  -1   6   2      387.81      379.98      3.96 o 
   0   6   2       52.81       43.38      0.96 o 
   1   6   2       25.59       26.01      0.57 o 
   2   6   2       30.46       27.90      0.73 o 
   3   6   2       42.70       39.60      0.85 o 
   4   6   2      227.99      218.75      1.96 o 
   5   6   2       11.90       12.84      0.51 o 
   6   6   2       13.10       13.00      0.47 o 
   7   6   2        1.12        0.58      0.12 o 
  -3   7   2        0.09       -0.05      0.10 o 
  -2   7   2       16.35       15.04      0.71 o 
  -1   7   2        7.43        7.71      0.59 o 
   0   7   2        6.78        7.17      0.58 o 
   1   7   2       26.17       22.14      0.99 o 
   2   7   2        1.06        0.99      0.21 o 
   3   7   2       98.69       91.02      1.48 o 
   4   7   2      518.08      523.26      6.47 o 
   5   7   2      191.58      195.54      3.21 o 
   6   7   2        1.53        1.40      0.22 o 
  -2   8   2        1.90        1.88      0.15 o 
  -1   8   2       12.22       10.15      0.42 o 
   0   8   2       22.87       20.78      0.94 o 
   1   8   2       38.07       37.44      1.29 o 
   2   8   2        0.16        0.29      0.16 o 
   3   8   2       70.46       69.35      1.74 o 
   4   8   2        3.26        3.01      0.35 o 
   5   8   2        0.24        0.15      0.13 o 
   6   8   2        3.14        3.17      0.26 o 
  -1   9   2        9.39        9.55      0.59 o 
   0   9   2        3.22        2.12      0.26 o 
   1   9   2        2.46        1.91      0.17 o 
   2   9   2        0.41        0.00      0.13 o 
   3   9   2        4.43        3.83      0.34 o 
   4   9   2       37.57       34.60      1.48 o 
   5   9   2       35.51       37.50      0.88 o 
   3  10   2       12.92       11.65      0.41 o 
  -3  -9   3        4.82        4.53      0.24 o 
  -2  -9   3       13.02       13.21      0.45 o 
  -1  -9   3        3.68        2.73      0.22 o 
  -4  -8   3        0.02        0.00      0.14 o 
  -3  -8   3        0.10        0.09      0.07 o 
  -2  -8   3        0.78        0.79      0.15 o 
  -1  -8   3       17.32       18.73      0.75 o 
   0  -8   3        0.13        0.17      0.10 o 
   1  -8   3       29.31       30.34      0.54 o 
  -5  -7   3        4.29        3.44      0.23 o 
  -4  -7   3        6.85        6.57      0.31 o 
  -3  -7   3       21.63       24.74      0.70 o 
  -2  -7   3       14.19       16.62      0.58 o 
  -1  -7   3       39.51       42.69      1.00 o 
   0  -7   3      244.38      254.81      2.44 o 
   1  -7   3        2.41        2.35      0.22 o 
   2  -7   3        0.07        0.11      0.08 o 
   3  -7   3       17.71       16.23      1.00 o 
  -6  -6   3        0.06        0.04      0.07 o 
  -5  -6   3        0.09        0.22      0.08 o 
  -4  -6   3        5.50        6.63      0.29 o 
  -3  -6   3       82.50       86.11      1.40 o 
  -2  -6   3       49.66       51.51      1.06 o 
  -1  -6   3        4.43        6.89      0.54 o 
   0  -6   3        1.96        1.78      0.19 o 
   1  -6   3       18.87       19.00      0.86 o 
   2  -6   3        4.51        4.91      0.76 o 
   3  -6   3        8.71        7.02      0.33 o 
   4  -6   3       14.71       16.96      1.02 o 
  -6  -5   3        2.70        2.93      0.29 o 
  -5  -5   3        2.51        2.68      0.23 o 
  -4  -5   3       14.18       15.63      0.53 o 
  -3  -5   3       15.51       18.19      0.62 o 
  -2  -5   3        1.25        1.37      0.22 o 
  -1  -5   3       48.79       49.82      0.99 o 
   0  -5   3       14.23       13.91      0.35 o 
   1  -5   3      167.75      168.82      1.74 o 
   2  -5   3      108.77      107.04      1.66 o 
   3  -5   3       21.39       20.55      0.66 o 
   4  -5   3        0.04        0.17      0.08 o 
  -6  -4   3        3.19        2.94      0.22 o 
  -5  -4   3      105.55      112.76      1.75 o 
  -4  -4   3       42.67       41.67      0.92 o 
  -3  -4   3        0.23        0.06      0.08 o 
  -2  -4   3       30.27       31.01      1.10 o 
  -1  -4   3       27.02       28.90      1.02 o 
   0  -4   3      225.01      228.02      3.26 o 
   1  -4   3       10.50       12.57      0.64 o 
   2  -4   3        9.30       10.05      0.36 o 
   3  -4   3        9.69       10.50      0.49 o 
   4  -4   3       28.95       33.84      0.84 o 
   5  -4   3       21.06       19.88      0.70 o 
  -6  -3   3        4.70        4.58      0.34 o 
  -5  -3   3       15.69       15.54      0.59 o 
  -4  -3   3        1.24        1.89      0.31 o 
  -3  -3   3      118.56      115.70      2.14 o 
  -2  -3   3      218.94      243.85      2.79 o 
  -1  -3   3      188.39      200.69      2.89 o 
   0  -3   3        0.30        0.29      0.08 o 
   1  -3   3      755.63      793.46      5.62 o 
   2  -3   3       21.79       22.16      0.83 o 
   3  -3   3        6.62        6.51      0.25 o 
   4  -3   3        1.59        2.57      0.19 o 
   5  -3   3       33.56       32.14      1.08 o 
   6  -3   3       13.78       15.95      0.49 o 
  -7  -2   3        0.65        0.49      0.11 o 
  -6  -2   3       29.55       28.54      1.07 o 
  -5  -2   3       62.31       64.89      1.26 o 
  -4  -2   3       40.70       41.27      1.10 o 
  -3  -2   3      174.49      190.82      2.82 o 
  -2  -2   3      228.43      234.43      2.92 o 
  -1  -2   3      188.09      190.79      2.45 o 
   0  -2   3      106.27      116.17      1.78 o 
   1  -2   3      100.84      105.11      1.23 o 
   2  -2   3       93.40       83.33      1.23 o 
   3  -2   3       16.35       16.05      0.71 o 
   4  -2   3       11.61       11.13      0.36 o 
   5  -2   3        0.75        1.18      0.18 o 
   6  -2   3       26.38       32.76      0.91 o 
  -7  -1   3        1.05        0.85      0.15 o 
  -6  -1   3        0.92        1.48      0.27 o 
  -5  -1   3        0.11        0.16      0.09 o 
  -4  -1   3        0.00        0.02      0.06 o 
  -3  -1   3        2.75        2.75      0.29 o 
  -2  -1   3      158.94      165.32      1.50 o 
   1  -1   3        3.15        2.57      0.13 o 
   2  -1   3      914.86      913.17      6.12 o 
   3  -1   3       14.84       14.66      0.66 o 
   4  -1   3       36.85       35.33      1.10 o 
   5  -1   3       38.99       36.33      1.17 o 
   6  -1   3        8.61        7.80      0.49 o 
  -7   0   3        5.59        4.96      0.26 o 
  -6   0   3       18.82       17.81      0.84 o 
  -5   0   3        0.18        0.06      0.14 o 
  -4   0   3      254.20      268.73      2.70 o 
  -3   0   3        0.21        0.76      0.18 o 
  -2   0   3       74.89       70.60      1.37 o 
  -1   0   3      769.33      714.89      6.58 o 
   0   0   3        0.10        0.15      0.02 o 
   1   0   3       45.35       37.04      0.75 o 
   2   0   3      109.20      100.98      1.53 o 
   3   0   3      121.10      114.59      1.81 o 
   4   0   3      265.76      263.95      2.62 o 
   5   0   3      264.23      251.84      2.07 o 
   6   0   3       72.44       78.48      1.72 o 
  -6   1   3        9.73        8.49      0.56 o 
  -5   1   3       22.43       22.67      0.76 o 
  -4   1   3      136.18      140.86      1.94 o 
  -3   1   3      518.85      511.08      5.96 o 
  -2   1   3      103.94      101.81      1.76 o 
  -1   1   3       68.93       62.99      0.93 o 
   0   1   3       77.22       73.47      1.11 o 
   1   1   3      108.23      111.66      1.56 o 
   2   1   3     1299.26     1341.17     12.17 o 
   4   1   3       30.68       29.34      1.04 o 
   5   1   3      365.33      358.11      2.67 o 
   6   1   3        8.93        8.85      0.31 o 
   7   1   3        6.08        6.85      0.36 o 
  -6   2   3        0.44        0.48      0.14 o 
  -5   2   3      155.09      158.16      2.13 o 
  -4   2   3       63.71       63.60      1.27 o 
  -3   2   3       40.54       38.86      1.23 o 
  -1   2   3       64.26       62.46      0.72 o 
   0   2   3      192.53      180.76      2.27 o 
   1   2   3      107.87      100.23      1.41 o 
   3   2   3      216.72      254.25      2.84 o 
   4   2   3        2.85        1.67      0.25 o 
   5   2   3        1.46        1.51      0.13 o 
   6   2   3        0.77        0.96      0.15 o 
   7   2   3        0.17        0.30      0.13 o 
  -6   3   3       25.57       21.97      0.63 o 
  -5   3   3       19.74       19.17      0.63 o 
  -4   3   3        2.91        3.18      0.34 o 
  -3   3   3        9.40       10.91      0.45 o 
  -2   3   3      183.75      175.72      4.41 o 
  -1   3   3      170.34      184.69      1.38 o 
   0   3   3      418.43      435.54      5.07 o 
   1   3   3      309.00      329.51      2.43 o 
   2   3   3       20.68       23.00      0.45 o 
   3   3   3       12.98       14.20      0.59 o 
   4   3   3      120.93      124.32      2.26 o 
   5   3   3       45.52       46.65      0.96 o 
   6   3   3      253.19      256.99      2.61 o 
   7   3   3        6.24        6.40      0.36 o 
  -5   4   3       26.04       25.12      0.65 o 
  -4   4   3       52.61       52.99      1.10 o 
  -3   4   3      283.16      277.87      2.93 o 
  -2   4   3       60.44       62.35      1.36 o 
  -1   4   3       23.08       23.71      0.55 o 
   0   4   3      128.12      144.95      2.30 o 
   1   4   3      167.26      182.74      2.60 o 
   2   4   3      134.95      134.21      2.73 o 
   3   4   3       22.35       24.77      0.81 o 
   4   4   3      303.99      301.77      2.76 o 
   5   4   3        1.97        3.30      0.21 o 
   6   4   3      164.98      164.59      1.93 o 
   7   4   3       18.78       17.07      0.62 o 
  -5   5   3       18.02       18.99      0.54 o 
  -4   5   3        0.37        0.32      0.10 o 
  -3   5   3       33.60       36.06      0.86 o 
  -2   5   3      219.67      201.31      2.20 o 
  -1   5   3       50.53       44.72      0.73 o 
   0   5   3        3.34        4.77      0.41 o 
   1   5   3       38.70       35.32      1.10 o 
   2   5   3        9.85       12.49      0.63 o 
   3   5   3      151.06      137.58      2.30 o 
   4   5   3       38.60       36.56      0.67 o 
   5   5   3        0.11        0.24      0.10 o 
   6   5   3       62.32       56.94      2.98 o 
   7   5   3        0.20        0.24      0.08 o 
  -4   6   3        0.06        0.07      0.07 o 
  -3   6   3        0.60        0.85      0.17 o 
  -2   6   3        2.64        1.90      0.19 o 
  -1   6   3      311.22      279.18      4.20 o 
   0   6   3        0.00        0.27      0.27 o 
   1   6   3      239.62      218.91      3.13 o 
   2   6   3       29.61       27.35      0.71 o 
   3   6   3        8.98        8.33      1.04 o 
   4   6   3       19.77       19.29      0.50 o 
   5   6   3        2.69        2.83      0.19 o 
   6   6   3        1.37        1.41      0.16 o 
  -3   7   3        0.85        1.09      0.19 o 
  -2   7   3        2.33        1.83      0.26 o 
  -1   7   3       77.78       74.46      1.90 o 
   0   7   3       14.75       12.08      0.76 o 
   1   7   3        0.13        0.63      0.20 o 
   2   7   3        8.46        8.26      0.41 o 
   3   7   3       35.71       34.52      1.26 o 
   4   7   3       32.96       33.25      0.66 o 
   5   7   3       69.49       72.20      1.20 o 
   6   7   3       33.64       32.38      0.97 o 
  -2   8   3        6.59        6.56      0.32 o 
  -1   8   3       10.59       10.38      0.60 o 
   0   8   3       29.79       27.92      1.10 o 
   1   8   3      147.46      138.08      2.66 o 
   2   8   3      136.96      114.29      2.27 o 
   3   8   3       76.37       82.76      1.95 o 
   4   8   3       28.42       30.23      1.11 o 
   5   8   3        0.06        0.26      0.12 o 
   6   8   3       23.22       22.66      0.67 o 
  -1   9   3       13.35       13.26      0.69 o 
   0   9   3        6.62        6.62      0.71 o 
   1   9   3        6.65        6.88      0.47 o 
   2   9   3       14.71       12.62      0.76 o 
   3   9   3        6.82        7.42      0.48 o 
   4   9   3        2.25        1.74      0.23 o 
   5   9   3        0.87        1.04      0.16 o 
   1  10   3        1.64        1.94      0.18 o 
   3  10   3        2.46        2.17      0.17 o 
  -3  -8   4        1.54        1.60      0.19 o 
  -2  -8   4       40.29       43.35      1.06 o 
  -1  -8   4       57.31       61.23      1.22 o 
   0  -8   4        1.17        1.15      0.20 o 
   1  -8   4       17.03       17.68      0.53 o 
  -4  -7   4        1.90        1.53      0.14 o 
  -3  -7   4        2.52        3.79      0.26 o 
  -2  -7   4        9.31       10.40      0.44 o 
  -1  -7   4        2.17        1.80      0.19 o 
   0  -7   4       53.74       57.91      0.89 o 
   1  -7   4       74.94       82.72      1.18 o 
   2  -7   4        1.21        1.56      0.14 o 
  -5  -6   4        0.37        0.42      0.14 o 
  -4  -6   4       21.41       21.18      0.57 o 
  -3  -6   4      117.48      128.35      1.73 o 
  -2  -6   4        1.10        1.05      0.17 o 
  -1  -6   4        3.38        4.31      0.31 o 
   0  -6   4       19.53       21.70      0.52 o 
   1  -6   4       18.29       19.69      0.84 o 
   2  -6   4        5.84        5.67      0.33 o 
   3  -6   4        0.02       -0.07      0.07 o 
  -6  -5   4       22.46       19.63      0.59 o 
  -5  -5   4        9.21        8.74      0.37 o 
  -4  -5   4       21.15       22.46      0.49 o 
  -3  -5   4       26.39       27.10      0.73 o 
  -2  -5   4        4.32        4.44      0.31 o 
  -1  -5   4        1.94        1.88      0.17 o 
   0  -5   4       96.88       99.78      1.35 o 
   1  -5   4       14.48       14.54      0.74 o 
   2  -5   4       16.21       15.78      0.95 o 
   3  -5   4      143.06      144.35      1.84 o 
   4  -5   4        5.22        5.06      0.24 o 
  -6  -4   4        2.16        1.65      0.22 o 
  -5  -4   4        0.62        0.90      0.15 o 
  -4  -4   4       23.43       24.87      0.67 o 
  -3  -4   4       94.05       96.18      1.16 o 
  -2  -4   4        1.02        1.34      0.15 o 
  -1  -4   4       31.54       36.39      0.82 o 
   0  -4   4       41.95       41.44      1.01 o 
   1  -4   4       10.41        9.12      0.38 o 
   2  -4   4        2.89        2.70      0.25 o 
   3  -4   4        9.21       11.94      0.51 o 
   4  -4   4        0.07        0.19      0.09 o 
   5  -4   4        0.43        0.61      0.13 o 
  -6  -3   4        3.43        3.40      0.34 o 
  -5  -3   4        2.25        2.23      0.33 o 
  -4  -3   4       10.56       10.31      0.42 o 
  -3  -3   4       46.33       50.81      0.79 o 
  -2  -3   4      138.09      134.43      2.12 o 
  -1  -3   4        0.24        0.17      0.13 o 
   0  -3   4      115.78      109.42      1.44 o 
   1  -3   4       20.15       23.20      0.59 o 
   2  -3   4       28.87       35.37      0.56 o 
   3  -3   4        5.29        4.64      0.40 o 
   4  -3   4       57.66       55.65      1.07 o 
   5  -3   4        7.39        7.69      0.49 o 
  -6  -2   4       15.61       13.76      0.71 o 
  -5  -2   4       49.05       52.94      1.12 o 
  -4  -2   4       28.18       27.70      0.75 o 
  -3  -2   4        0.15        0.09      0.09 o 
  -2  -2   4     3371.00     3361.65     29.69 o 
  -1  -2   4      567.03      580.32      6.09 o 
   1  -2   4        2.60        1.38      0.13 o 
   2  -2   4        0.00        0.10      0.07 o 
   3  -2   4       59.57       60.09      0.83 o 
   4  -2   4        2.91        2.41      0.28 o 
   5  -2   4       44.58       46.99      1.36 o 
   6  -2   4        7.04        8.78      0.42 o 
  -6  -1   4        4.79        4.44      0.41 o 
  -5  -1   4        1.57        1.40      0.20 o 
  -4  -1   4        4.12        3.43      0.19 o 
  -3  -1   4       18.02       19.11      0.84 o 
  -2  -1   4      368.98      385.86      5.15 o 
  -1  -1   4       55.73       65.76      1.23 o 
   0  -1   4        7.58        9.51      0.45 o 
   1  -1   4      107.24      106.95      1.10 o 
   2  -1   4       11.42        9.63      0.32 o 
   3  -1   4       31.43       25.54      1.23 o 
   4  -1   4      821.20      786.64      8.01 o 
   5  -1   4       24.38       26.89      1.05 o 
   6  -1   4        6.05        6.67      0.43 o 
  -6   0   4        0.00       -0.01      0.11 o 
  -5   0   4       14.30       15.90      0.62 o 
  -4   0   4       30.79       29.53      0.68 o 
  -3   0   4        4.14        4.87      0.43 o 
  -2   0   4      127.20      125.21      2.10 o 
  -1   0   4      502.12      456.71      4.64 o 
   0   0   4      175.80      171.91      2.24 o 
   1   0   4       18.78       18.82      0.62 o 
   2   0   4        4.87        5.46      0.35 o 
   3   0   4      176.61      158.36      1.74 o 
   4   0   4       40.56       42.04      0.90 o 
   5   0   4        0.06        0.09      0.06 o 
   6   0   4       20.62       20.99      0.88 o 
  -6   1   4       16.65       17.94      0.75 o 
  -5   1   4        8.79        8.59      0.46 o 
  -4   1   4       63.78       68.17      1.32 o 
  -3   1   4       37.86       40.12      1.30 o 
  -2   1   4       98.99      104.49      1.91 o 
  -1   1   4      225.73      211.77      2.47 o 
   0   1   4      760.37      744.10      7.16 o 
   1   1   4       21.21       21.18      0.65 o 
   2   1   4        1.53        1.42      0.19 o 
   3   1   4       97.39      103.87      1.69 o 
   4   1   4       56.71       61.98      0.91 o 
   5   1   4      286.23      280.10      2.25 o 
   6   1   4       12.27       13.01      0.36 o 
  -6   2   4        4.75        4.55      0.33 o 
  -5   2   4      133.78      144.42      1.97 o 
  -4   2   4       10.16        9.10      0.48 o 
  -2   2   4      184.20      182.10      2.77 o 
  -1   2   4      494.53      510.69      3.69 o 
   0   2   4      845.03      838.98      7.98 o 
   1   2   4      323.96      338.71      2.68 o 
   2   2   4     2109.20     2318.43     20.77 o 
   3   2   4      111.94      130.90      1.52 o 
   4   2   4       96.79       95.82      1.37 o 
   5   2   4       29.30       30.35      0.61 o 
   6   2   4       39.00       38.71      0.83 o 
   7   2   4       37.68       39.71      0.81 o 
  -5   3   4       75.61       77.14      1.26 o 
  -4   3   4       11.90       13.24      0.57 o 
  -3   3   4       22.16       21.29      0.65 o 
  -2   3   4        3.98        4.91      0.39 o 
  -1   3   4      275.17      288.71      5.46 o 
   0   3   4       21.02       22.92      0.78 o 
   1   3   4       67.03       71.97      1.38 o 
   2   3   4      180.60      159.40      3.56 o 
   3   3   4       45.38       38.16      1.86 o 
   4   3   4        6.66        9.74      0.33 o 
   5   3   4       98.58       90.20      1.39 o 
   6   3   4        0.35        0.14      0.11 o 
   7   3   4        0.94        0.76      0.13 o 
  -5   4   4        3.58        3.47      0.21 o 
  -4   4   4       41.48       40.92      1.17 o 
  -3   4   4        2.72        2.81      0.26 o 
  -2   4   4       41.37       39.18      1.23 o 
  -1   4   4       25.59       29.32      1.03 o 
   0   4   4       33.94       35.05      1.07 o 
   1   4   4      185.18      170.50      2.57 o 
   2   4   4      144.16      148.20      2.29 o 
   3   4   4      149.93      168.27      2.45 o 
   4   4   4       56.31       58.88      0.73 o 
   5   4   4        5.30        5.41      0.46 o 
   6   4   4        3.09        2.54      0.31 o 
   7   4   4       38.93       36.13      0.89 o 
  -4   5   4       32.80       31.57      1.15 o 
  -3   5   4      324.39      321.66      3.12 o 
  -2   5   4      420.69      418.75      5.43 o 
  -1   5   4      102.66       94.67      1.79 o 
   0   5   4       19.09       22.68      0.93 o 
   1   5   4       44.84       42.09      1.25 o 
   2   5   4      120.04      106.91      2.05 o 
   3   5   4      190.44      182.52      4.03 o 
   4   5   4        0.88        0.67      0.10 o 
   5   5   4       39.34       36.66      0.67 o 
   6   5   4        0.93        0.91      0.20 o 
   7   5   4        0.02        0.19      0.08 o 
  -4   6   4        0.13        0.22      0.07 o 
  -3   6   4        5.70        5.24      0.43 o 
  -2   6   4       10.47       13.14      0.75 o 
  -1   6   4       26.89       25.71      1.11 o 
   0   6   4       48.26       44.66      1.01 o 
   1   6   4        2.33        2.77      0.19 o 
   2   6   4      289.45      269.07      2.52 o 
   3   6   4      778.32      743.20      7.65 o 
   4   6   4      480.89      456.79      3.23 o 
   5   6   4        0.22        0.74      0.18 o 
   6   6   4        1.67        1.21      0.14 o 
  -3   7   4        1.72        1.61      0.21 o 
  -2   7   4       16.21       15.20      0.71 o 
  -1   7   4       27.42       27.33      1.12 o 
   0   7   4       32.36       34.58      1.30 o 
   1   7   4        2.44        2.84      0.25 o 
   2   7   4       87.61       83.80      1.38 o 
   3   7   4        6.40        5.70      0.52 o 
   4   7   4        1.13        1.10      0.13 o 
   5   7   4       19.45       18.33      0.54 o 
   6   7   4        1.20        1.77      0.21 o 
  -2   8   4        6.52        6.68      0.26 o 
  -1   8   4        4.42        3.12      0.33 o 
   0   8   4       16.95       16.49      0.83 o 
   1   8   4        0.00        0.09      0.12 o 
   2   8   4        0.38        0.11      0.11 o 
   3   8   4       94.23       88.80      2.02 o 
   4   8   4       66.95       72.10      1.73 o 
   5   8   4       33.25       30.65      0.96 o 
   6   8   4        1.59        1.73      0.16 o 
  -1   9   4       25.88       36.02      2.57 o 
   1   9   4       12.35       10.58      0.56 o 
   2   9   4       23.60       20.74      0.76 o 
   3   9   4        1.83        2.20      0.27 o 
   4   9   4       11.96       14.75      0.63 o 
   5   9   4        3.39        3.43      0.25 o 
   2  10   4        0.25        0.15      0.06 o 
   3  10   4        6.37        6.41      0.30 o 
  -2  -8   5       12.59       13.14      0.44 o 
  -1  -8   5       97.38       73.40      1.19 o 
  -4  -7   5       29.93       26.20      0.67 o 
  -3  -7   5        9.94        9.90      0.50 o 
  -2  -7   5        0.54        0.67      0.17 o 
  -1  -7   5        8.23        8.55      0.49 o 
   0  -7   5       11.49       12.22      0.61 o 
   1  -7   5        2.95        3.01      0.28 o 
  -5  -6   5        1.82        1.38      0.17 o 
  -4  -6   5        1.83        2.16      0.25 o 
  -3  -6   5        3.22        3.28      0.30 o 
  -2  -6   5       21.24       21.82      0.66 o 
  -1  -6   5        1.56        1.55      0.19 o 
   0  -6   5       66.28       69.56      1.55 o 
   1  -6   5       27.19       29.82      0.72 o 
   2  -6   5       18.88       19.42      0.53 o 
   3  -6   5        0.61        0.45      0.11 o 
  -5  -5   5       16.08       16.21      0.69 o 
  -4  -5   5        0.60        0.59      0.17 o 
  -3  -5   5       14.19       13.83      0.51 o 
  -2  -5   5        0.96        1.31      0.18 o 
  -1  -5   5       49.65       49.18      1.03 o 
   0  -5   5        0.41        0.54      0.10 o 
   1  -5   5        6.82        7.30      0.52 o 
   2  -5   5        1.95        2.27      0.23 o 
   3  -5   5       10.99       14.23      0.47 o 
   4  -5   5       28.54       27.62      0.72 o 
  -6  -4   5        2.35        2.07      0.21 o 
  -5  -4   5        4.39        3.77      0.38 o 
  -4  -4   5       34.22       34.48      1.11 o 
  -3  -4   5       72.36       75.80      1.23 o 
  -2  -4   5       58.17       59.05      0.92 o 
  -1  -4   5        1.29        1.93      0.20 o 
   0  -4   5      246.99      257.76      2.08 o 
   1  -4   5       42.77       44.36      1.31 o 
   2  -4   5        1.58        1.42      0.15 o 
   3  -4   5        0.73        0.42      0.12 o 
   4  -4   5       22.77       24.02      0.87 o 
  -6  -3   5        7.94        7.68      0.44 o 
  -5  -3   5       13.75       14.23      0.79 o 
  -4  -3   5       28.07       29.32      0.72 o 
  -3  -3   5       87.42       91.24      1.46 o 
  -2  -3   5       38.36       41.48      1.00 o 
  -1  -3   5       60.21       67.15      1.57 o 
   0  -3   5       77.01       81.93      2.00 o 
   1  -3   5       43.46       40.38      1.14 o 
   2  -3   5        6.98        7.98      0.38 o 
   3  -3   5        6.32        5.96      0.48 o 
   4  -3   5        4.00        3.47      0.25 o 
   5  -3   5       30.26       37.73      0.97 o 
  -6  -2   5        2.37        1.84      0.24 o 
  -5  -2   5        0.37        0.36      0.20 o 
  -4  -2   5        0.01       -0.08      0.08 o 
  -3  -2   5       41.59       42.78      0.71 o 
  -2  -2   5       10.75       11.87      0.62 o 
  -1  -2   5      504.46      502.74      5.69 o 
   0  -2   5        0.74        0.31      0.12 o 
   1  -2   5      361.54      389.72      4.87 o 
   2  -2   5        1.08        1.45      0.13 o 
   3  -2   5       20.16       21.36      0.50 o 
   4  -2   5       55.50       54.63      2.84 o 
   5  -2   5        1.75        1.27      0.21 o 
   6  -2   5       12.95       16.63      0.49 o 
  -6  -1   5        0.02        0.04      0.11 o 
  -5  -1   5       73.68       77.19      1.98 o 
  -4  -1   5        1.22        0.98      0.23 o 
  -3  -1   5        6.89        6.53      0.27 o 
  -2  -1   5      193.00      214.43      3.17 o 
  -1  -1   5       21.98       25.78      0.82 o 
   0  -1   5        5.40        5.48      0.39 o 
   1  -1   5       21.01       17.18      0.73 o 
   2  -1   5       85.13       81.05      1.74 o 
   3  -1   5      167.91      166.61      1.53 o 
   4  -1   5      143.31      142.72      2.59 o 
   5  -1   5      122.77      123.23      4.05 o 
   6  -1   5        1.18        1.25      0.18 o 
  -6   0   5       21.83       20.37      0.76 o 
  -5   0   5       61.65       65.89      1.98 o 
  -4   0   5      175.57      174.82      2.21 o 
  -3   0   5       15.46       15.79      0.45 o 
  -2   0   5        5.02        4.69      0.40 o 
  -1   0   5       99.28       95.48      1.62 o 
   0   0   5        5.23        5.73      0.37 o 
   1   0   5      642.20      628.36      6.64 o 
   2   0   5        9.12        9.54      0.53 o 
   3   0   5       33.82       30.24      0.99 o 
   4   0   5      479.87      477.47      3.28 o 
   5   0   5        0.11        0.05      0.08 o 
   6   0   5        9.84       12.38      0.56 o 
  -6   1   5       57.15       56.32      1.22 o 
  -5   1   5       12.28       12.55      0.52 o 
  -4   1   5        6.23        6.15      0.39 o 
  -3   1   5        4.26        5.49      0.34 o 
  -2   1   5       12.67       10.55      0.60 o 
  -1   1   5      140.10      140.16      2.00 o 
   0   1   5       21.77       20.03      0.69 o 
   1   1   5        2.66        3.56      0.31 o 
   2   1   5      179.98      195.89      2.83 o 
   3   1   5        8.90        6.75      0.45 o 
   4   1   5        4.32        4.53      0.19 o 
   5   1   5        3.47        3.28      0.20 o 
   6   1   5        0.05        0.25      0.10 o 
  -6   2   5       26.65       24.76      0.63 o 
  -5   2   5        3.72        3.92      0.29 o 
  -4   2   5        5.06        5.64      0.47 o 
  -3   2   5       89.70       86.74      1.92 o 
  -2   2   5       63.48       62.99      1.58 o 
  -1   2   5      107.40      107.71      1.27 o 
   0   2   5      215.68      229.40      2.96 o 
   1   2   5       19.06       20.02      0.73 o 
   2   2   5       50.10       54.36      1.32 o 
   3   2   5      165.60      162.41      2.71 o 
   4   2   5      131.07      138.83      1.18 o 
   5   2   5      401.15      400.32      2.90 o 
   6   2   5        0.33        0.54      0.15 o 
   7   2   5       14.87       14.96      0.43 o 
  -5   3   5       28.05       30.21      0.69 o 
  -4   3   5      128.63      141.08      3.26 o 
  -3   3   5       28.56       30.15      1.09 o 
  -2   3   5       17.71       18.94      0.59 o 
  -1   3   5       89.20      103.11      1.84 o 
   0   3   5      228.80      255.70      3.31 o 
   1   3   5      109.76      108.81      1.93 o 
   2   3   5       17.62       20.21      0.52 o 
   3   3   5      348.46      359.29      4.77 o 
   4   3   5        7.31       10.02      0.30 o 
   5   3   5      132.03      127.72      2.47 o 
   6   3   5       46.55       46.06      1.29 o 
   7   3   5        0.02       -0.02      0.06 o 
  -5   4   5        1.01        0.72      0.10 o 
  -4   4   5       23.98       26.51      0.70 o 
  -3   4   5      167.14      167.77      2.81 o 
  -2   4   5       78.07       73.34      1.84 o 
  -1   4   5        3.34        3.96      0.39 o 
   0   4   5       52.19       46.07      1.33 o 
   1   4   5       41.87       45.84      1.27 o 
   2   4   5      194.48      182.98      2.74 o 
   3   4   5       37.99       41.97      0.68 o 
   4   4   5        1.20        1.90      0.13 o 
   5   4   5      101.43       83.67      1.92 o 
   6   4   5        0.28        0.18      0.13 o 
   7   4   5        3.56        4.02      0.27 o 
  -4   5   5        0.04        0.14      0.07 o 
  -3   5   5       10.22       10.17      0.71 o 
  -2   5   5      258.10      238.13      3.77 o 
  -1   5   5        8.50        7.96      0.60 o 
   0   5   5      232.70      233.71      2.58 o 
   1   5   5        6.73        6.75      0.51 o 
   2   5   5        0.15        0.23      0.08 o 
   3   5   5       34.68       36.60      1.21 o 
   4   5   5        1.62        2.15      0.17 o 
   5   5   5       16.85       16.73      0.54 o 
   6   5   5        8.64        8.54      0.51 o 
   7   5   5        3.21        4.16      0.26 o 
  -3   6   5        3.94        3.27      0.35 o 
  -2   6   5       28.78       30.29      1.13 o 
  -1   6   5       25.83       23.70      1.07 o 
   0   6   5        0.09        0.15      0.14 o 
   1   6   5       35.88       36.75      0.71 o 
   2   6   5       57.25       54.68      0.86 o 
   3   6   5       24.59       28.22      1.10 o 
   4   6   5      129.70      128.54      1.66 o 
   5   6   5       94.19       86.49      1.04 o 
   6   6   5       17.88       17.08      0.65 o 
  -2   7   5       28.02       28.26      0.92 o 
  -1   7   5       32.09       31.92      1.19 o 
   0   7   5      142.21      136.16      2.75 o 
   1   7   5      164.02      142.68      1.87 o 
   2   7   5       75.42       83.15      1.37 o 
   3   7   5       37.99       36.51      1.27 o 
   4   7   5        0.62        0.53      0.13 o 
   5   7   5       26.49       24.45      0.49 o 
   6   7   5       16.14       16.56      0.53 o 
  -1   8   5        0.10        0.11      0.09 o 
   0   8   5        5.88        7.15      0.53 o 
   1   8   5       34.79       32.04      1.14 o 
   2   8   5        6.88        7.20      0.36 o 
   3   8   5        0.71        0.57      0.17 o 
   4   8   5        0.00       -0.08      0.08 o 
   5   8   5        3.18        3.35      0.29 o 
   0   9   5        5.08        6.55      0.53 o 
   1   9   5        0.10        0.14      0.09 o 
   2   9   5        0.50        0.43      0.12 o 
   3   9   5       14.72       14.98      0.65 o 
   4   9   5       14.20       14.92      0.59 o 
   5   9   5        2.28        2.62      0.19 o 
  -3  -7   6        5.42        4.48      0.27 o 
  -2  -7   6        0.29        0.40      0.11 o 
  -1  -7   6       12.01       11.03      1.40 o 
   0  -7   6        2.17        2.14      0.28 o 
  -4  -6   6       19.36       17.19      0.57 o 
  -3  -6   6        1.67        1.60      0.23 o 
  -2  -6   6        0.30        0.26      0.13 o 
  -1  -6   6       24.87       26.93      0.92 o 
   0  -6   6        7.70        6.76      0.29 o 
   1  -6   6        6.75        7.78      0.31 o 
   2  -6   6       73.40       76.21      1.33 o 
  -5  -5   6        5.98        5.61      0.34 o 
  -4  -5   6       13.00       12.33      0.57 o 
  -3  -5   6        0.12        0.09      0.13 o 
  -2  -5   6        9.53        9.56      0.62 o 
  -1  -5   6       24.10       23.77      0.96 o 
   0  -5   6        1.77        1.55      0.24 o 
   1  -5   6        1.09        0.85      0.20 o 
   2  -5   6        0.03        0.12      0.07 o 
   3  -5   6        0.01        0.03      0.09 o 
  -5  -4   6        1.50        1.50      0.22 o 
  -4  -4   6       29.98       28.09      0.95 o 
  -3  -4   6       60.56       65.28      1.67 o 
  -2  -4   6        1.74        1.64      0.19 o 
  -1  -4   6       22.44       21.72      0.92 o 
   0  -4   6        4.25        4.14      0.37 o 
   1  -4   6       13.38       15.13      0.76 o 
   2  -4   6        1.18        1.60      0.15 o 
   3  -4   6       43.92       41.99      1.20 o 
   4  -4   6        6.25        6.43      0.36 o 
  -6  -3   6       18.54       16.44      0.52 o 
  -5  -3   6        1.38        2.13      0.29 o 
  -4  -3   6        1.68        1.74      0.26 o 
  -3  -3   6      666.05      682.33      7.66 o 
  -2  -3   6      207.13      209.16      3.33 o 
  -1  -3   6        1.45        1.79      0.20 o 
   0  -3   6        1.22        0.83      0.11 o 
   1  -3   6        1.30        1.83      0.27 o 
   2  -3   6       28.20       29.13      0.62 o 
   3  -3   6        0.20        0.31      0.10 o 
   4  -3   6       31.13       32.33      0.99 o 
   5  -3   6        2.67        3.18      0.21 o 
  -6  -2   6        1.49        1.27      0.17 o 
  -5  -2   6        0.05        0.09      0.14 o 
  -4  -2   6        1.25        1.64      0.31 o 
  -3  -2   6      204.72      208.92      3.27 o 
  -2  -2   6       42.91       43.06      0.91 o 
  -1  -2   6        8.71        9.54      0.40 o 
   0  -2   6       10.01        9.36      0.60 o 
   1  -2   6        5.00        5.06      0.46 o 
   2  -2   6        1.43        1.48      0.15 o 
   3  -2   6      566.51      564.39      4.58 o 
   4  -2   6       24.41       26.72      0.96 o 
   5  -2   6        7.84        8.60      0.44 o 
  -6  -1   6       12.28       12.41      0.50 o 
  -5  -1   6        7.22        9.39      0.63 o 
  -4  -1   6        0.36        0.50      0.20 o 
  -3  -1   6       21.95       22.88      0.65 o 
  -2  -1   6      104.31      103.48      1.90 o 
  -1  -1   6       75.55       75.52      1.64 o 
   0  -1   6        4.31        2.86      0.32 o 
   1  -1   6        2.85        3.11      0.35 o 
   2  -1   6      115.97      109.55      1.53 o 
   3  -1   6      110.10      108.99      1.52 o 
   4  -1   6        0.01        0.10      0.20 o 
   5  -1   6       18.51       17.92      1.00 o 
  -6   0   6        1.07        0.95      0.14 o 
  -5   0   6        9.82       11.07      0.66 o 
  -4   0   6       18.36       19.16      0.64 o 
  -3   0   6       66.77       68.45      1.02 o 
  -2   0   6       82.56       80.29      1.89 o 
  -1   0   6      270.92      269.78      3.52 o 
   0   0   6       37.47       40.80      1.15 o 
   1   0   6       14.76       12.05      0.64 o 
   2   0   6       23.91       23.96      0.94 o 
   3   0   6       71.79       71.17      1.45 o 
   4   0   6      275.33      281.47      3.75 o 
   5   0   6       15.57       15.64      0.50 o 
   6   0   6       16.05       16.27      0.52 o 
  -5   1   6        5.79        5.77      0.32 o 
  -4   1   6        1.27        1.72      0.85 o 
  -3   1   6       53.35       52.98      0.97 o 
  -2   1   6       91.60       97.75      1.46 o 
  -1   1   6      238.63      218.43      2.93 o 
   0   1   6      179.52      171.04      2.62 o 
   1   1   6      931.89      938.49      9.54 o 
   2   1   6      175.89      183.46      2.93 o 
   3   1   6       36.05       34.22      1.19 o 
   4   1   6        3.46        4.05      0.38 o 
   5   1   6       33.65       33.73      0.76 o 
   6   1   6       39.81       43.97      1.08 o 
  -5   2   6        0.12        0.13      0.08 o 
  -4   2   6       10.16       10.48      0.48 o 
  -3   2   6        0.00       -0.04      0.06 o 
  -2   2   6      148.81      155.61      1.96 o 
  -1   2   6        1.41        2.04      0.28 o 
   0   2   6       12.49       12.54      0.60 o 
   1   2   6       13.25       10.21      0.58 o 
   2   2   6       39.25       32.23      1.09 o 
   3   2   6       33.36       39.24      0.70 o 
   4   2   6      107.50       98.09      1.46 o 
   5   2   6        0.22        0.22      0.16 o 
   6   2   6        3.57        2.30      0.26 o 
  -5   3   6       26.44       26.31      0.54 o 
  -4   3   6        0.83        0.56      0.13 o 
  -3   3   6        9.48       10.25      0.46 o 
  -2   3   6        2.76        4.25      0.32 o 
  -1   3   6        6.53        7.97      0.38 o 
   0   3   6      136.44      135.18      2.28 o 
   1   3   6       81.43       87.67      1.85 o 
   2   3   6       98.52      103.24      2.12 o 
   3   3   6       55.91       57.51      0.73 o 
   4   3   6        0.57        0.34      0.10 o 
   5   3   6        3.76        2.83      0.34 o 
   6   3   6       53.18       54.69      1.34 o 
   7   3   6        0.94        0.79      0.11 o 
  -4   4   6      148.91      153.36      3.56 o 
  -3   4   6      286.01      302.21      3.08 o 
  -2   4   6       94.82       92.14      2.17 o 
  -1   4   6        3.08        3.77      0.41 o 
   0   4   6       15.40       15.50      0.61 o 
   1   4   6      201.89      207.92      3.23 o 
   2   4   6       99.05      103.45      1.59 o 
   3   4   6        9.13       11.77      0.37 o 
   4   4   6       48.88       47.85      1.38 o 
   5   4   6        2.21        2.34      0.21 o 
   6   4   6        0.42        0.13      0.11 o 
   7   4   6        1.07        1.50      0.14 o 
  -4   5   6        1.12        0.93      0.18 o 
  -3   5   6       13.58       15.72      0.68 o 
  -2   5   6       59.23       59.78      1.69 o 
  -1   5   6       66.85       65.26      1.83 o 
   0   5   6       15.74       16.72      0.86 o 
   1   5   6      361.91      360.55      3.75 o 
   2   5   6      665.55      679.83      7.17 o 
   3   5   6      721.47      766.93      8.51 o 
   4   5   6       22.45       26.87      0.71 o 
   5   5   6        0.00        0.06      0.08 o 
   6   5   6        1.59        1.66      0.22 o 
  -3   6   6       13.01       11.65      0.58 o 
  -2   6   6       18.54       18.91      0.86 o 
  -1   6   6       13.63       14.37      0.83 o 
   0   6   6        3.81        5.04      0.50 o 
   1   6   6       44.37       42.31      0.93 o 
   2   6   6       57.96       54.75      1.06 o 
   3   6   6        9.02        9.14      0.63 o 
   4   6   6       42.91       42.46      0.71 o 
   5   6   6        0.26        0.23      0.08 o 
   6   6   6        5.79        6.43      0.36 o 
  -2   7   6        1.97        1.28      0.14 o 
  -1   7   6       43.12       47.51      1.42 o 
   0   7   6        0.01        0.07      0.14 o 
   1   7   6        1.37        3.35      0.26 o 
   2   7   6      120.55      106.28      2.31 o 
   3   7   6       87.67       88.98      2.02 o 
   4   7   6       34.64       31.70      0.76 o 
   5   7   6        4.40        5.73      0.21 o 
  -1   8   6      134.79      160.36      2.39 o 
   0   8   6        8.82        6.99      0.49 o 
   1   8   6       24.74       22.23      0.91 o 
   2   8   6        1.14        1.05      0.14 o 
   3   8   6       11.77       14.67      0.72 o 
   4   8   6       14.73       15.03      0.48 o 
   5   8   6       12.37       13.06      0.48 o 
   0   9   6        2.00        1.95      0.19 o 
   1   9   6        1.69        1.75      0.20 o 
   2   9   6       12.72       11.71      0.47 o 
   3   9   6        1.06        2.24      0.24 o 
   4   9   6       14.96       18.30      0.58 o 
  -3  -6   7        0.31        0.20      0.09 o 
  -2  -6   7       12.34       12.54      0.53 o 
  -1  -6   7        4.92        5.10      0.32 o 
   0  -6   7        2.46        2.59      0.25 o 
   1  -6   7        0.17        0.08      0.06 o 
  -4  -5   7       22.89       23.09      0.74 o 
  -3  -5   7       12.90       13.16      0.61 o 
  -2  -5   7        1.56        1.55      0.25 o 
  -1  -5   7       75.75       75.96      1.63 o 
   0  -5   7       25.42       24.40      0.77 o 
   1  -5   7        0.54        0.45      0.15 o 
   2  -5   7        1.44        1.09      0.18 o 
  -5  -4   7        4.24        3.25      0.24 o 
  -4  -4   7       40.26       44.27      1.22 o 
  -3  -4   7        7.17        7.18      0.50 o 
  -2  -4   7       23.62       23.90      0.97 o 
  -1  -4   7       49.92       46.60      1.36 o 
   0  -4   7        5.75        5.48      0.42 o 
   1  -4   7        1.57        1.20      0.25 o 
   2  -4   7        0.45        0.50      0.10 o 
   3  -4   7       11.43       10.69      0.45 o 
  -5  -3   7        0.22        0.19      0.11 o 
  -4  -3   7       13.91       15.46      0.77 o 
  -3  -3   7       10.54       12.74      0.71 o 
  -2  -3   7       89.29       91.03      2.04 o 
  -1  -3   7        1.96        2.19      0.30 o 
   0  -3   7       90.60       86.35      1.81 o 
   1  -3   7        0.18        0.58      0.19 o 
   2  -3   7        7.47        7.63      0.55 o 
   3  -3   7       34.96       34.23      0.69 o 
   4  -3   7        0.70        0.68      0.12 o 
  -5  -2   7        2.48        1.55      0.23 o 
  -4  -2   7        0.22        0.33      0.17 o 
  -3  -2   7       46.98       48.66      1.01 o 
  -2  -2   7       39.21       39.70      1.29 o 
  -1  -2   7        0.10        0.19      0.11 o 
   0  -2   7        0.89        0.48      0.11 o 
   1  -2   7       25.58       24.10      0.99 o 
   2  -2   7       69.00       69.39      1.74 o 
   3  -2   7       37.92       39.45      1.20 o 
   4  -2   7      106.35      107.89      1.77 o 
  -5  -1   7       58.11       60.62      1.39 o 
  -4  -1   7        2.12        2.64      0.35 o 
  -3  -1   7        0.10        0.04      0.11 o 
  -2  -1   7       18.86       18.74      0.87 o 
  -1  -1   7        0.28        0.41      0.11 o 
   0  -1   7      212.31      211.78      1.89 o 
   1  -1   7        6.20        6.34      0.36 o 
   2  -1   7       19.75       19.81      0.88 o 
   3  -1   7      327.46      326.09      4.39 o 
   4  -1   7       14.85       15.65      0.69 o 
   5  -1   7        7.32        7.15      0.40 o 
  -5   0   7        0.60        0.68      0.16 o 
  -4   0   7        1.67        2.07      0.31 o 
  -3   0   7        1.50        0.97      0.26 o 
  -2   0   7       36.30       36.37      0.90 o 
  -1   0   7        0.18        0.25      0.09 o 
   1   0   7       64.54       64.10      1.12 o 
   2   0   7       11.59       11.42      0.48 o 
   3   0   7       30.82       30.28      1.08 o 
   4   0   7       11.96       12.72      0.67 o 
   5   0   7        0.36        0.43      0.13 o 
  -5   1   7        1.82        1.60      0.20 o 
  -4   1   7       25.35       27.67      0.71 o 
  -3   1   7        9.18        9.81      0.36 o 
  -2   1   7       17.58       16.16      0.60 o 
  -1   1   7       61.90       62.22      1.61 o 
   0   1   7        3.36        2.95      0.23 o 
   1   1   7       53.20       49.56      1.24 o 
   2   1   7      127.02      121.05      1.64 o 
   3   1   7      134.59      139.89      2.52 o 
   4   1   7      331.58      353.57      4.62 o 
   5   1   7        3.46        2.53      0.32 o 
   6   1   7       14.62       17.08      0.57 o 
  -5   2   7       44.33       42.38      0.84 o 
  -4   2   7       10.48       10.74      0.43 o 
  -3   2   7        5.32        5.60      0.28 o 
  -2   2   7       34.74       37.70      1.31 o 
  -1   2   7      162.59      168.72      3.04 o 
   0   2   7       45.28       43.67      0.90 o 
   1   2   7        3.73        3.27      0.37 o 
   2   2   7      199.31      191.80      2.17 o 
   3   2   7        3.72        4.75      0.29 o 
   4   2   7       48.46       44.95      0.97 o 
   5   2   7       52.44       55.37      1.50 o 
   6   2   7        1.04        0.96      0.16 o 
  -4   3   7       82.97       87.71      1.86 o 
  -3   3   7       66.25       67.59      1.25 o 
  -2   3   7        1.96        2.22      0.34 o 
  -1   3   7       14.54       13.26      1.37 o 
   0   3   7       38.55       38.79      0.86 o 
   1   3   7      167.17      158.56      2.21 o 
   2   3   7        9.25        9.50      0.42 o 
   3   3   7        3.51        3.81      0.22 o 
   4   3   7       98.75       80.85      1.85 o 
   5   3   7        5.98        4.49      0.27 o 
   6   3   7        7.40        8.15      0.45 o 
  -4   4   7       14.81       14.53      0.64 o 
  -3   4   7      122.09      123.86      1.68 o 
  -2   4   7       16.03       17.85      0.92 o 
  -1   4   7       94.16       97.16      2.27 o 
   0   4   7        0.69        0.93      0.21 o 
   1   4   7        1.68        2.21      0.17 o 
   2   4   7       43.92       45.90      1.23 o 
   3   4   7        0.29        0.43      0.10 o 
   4   4   7       49.01       46.22      1.91 o 
   5   4   7        7.97        6.78      0.44 o 
   6   4   7        4.80        6.74      0.40 o 
  -4   5   7        3.23        3.03      0.23 o 
  -3   5   7        1.62        1.65      0.16 o 
  -2   5   7       24.01       23.86      1.01 o 
  -1   5   7        0.71        0.38      0.17 o 
   0   5   7       41.56       42.39      1.44 o 
   1   5   7       61.14       61.28      1.15 o 
   2   5   7        6.82        9.00      0.62 o 
   3   5   7      151.24      162.51      2.97 o 
   4   5   7      140.60      131.90      1.70 o 
   5   5   7       12.49        9.82      0.67 o 
   6   5   7       12.23       10.96      0.47 o 
  -3   6   7       32.43       32.17      0.87 o 
  -2   6   7       22.42       21.92      0.86 o 
  -1   6   7       99.81      100.57      2.23 o 
   0   6   7      128.38      119.08      2.53 o 
   1   6   7       51.29       58.29      1.09 o 
   2   6   7       35.67       32.40      0.79 o 
   3   6   7        6.27        5.57      0.48 o 
   4   6   7       13.85       13.77      0.73 o 
   5   6   7       32.77       35.14      1.86 o 
   6   6   7        8.36        8.32      0.34 o 
  -2   7   7        3.58        4.40      0.21 o 
  -1   7   7        4.92        5.88      0.45 o 
   0   7   7       43.58       41.24      1.32 o 
   1   7   7        7.41        7.93      0.57 o 
   2   7   7        0.19        0.31      0.10 o 
   3   7   7        2.19        2.23      0.29 o 
   4   7   7        6.64        7.93      0.34 o 
   5   7   7       19.46       25.53      0.79 o 
  -1   8   7        7.90       10.96      0.46 o 
   0   8   7        3.09        2.64      0.28 o 
   1   8   7        0.09       -0.02      0.06 o 
   2   8   7       25.96       24.57      1.00 o 
   3   8   7       25.75       28.02      0.85 o 
   4   8   7        0.60        0.84      0.11 o 
   1   9   7       32.16       28.41      0.69 o 
   3   9   7       22.19       30.13      0.73 o 
  -3  -5   8        2.12        2.16      0.18 o 
  -2  -5   8        3.46        4.03      0.20 o 
  -1  -5   8        2.25        1.90      0.16 o 
   0  -5   8        4.09        3.92      0.32 o 
   1  -5   8        1.01        1.13      0.16 o 
  -4  -4   8      131.25      123.93      1.80 o 
  -3  -4   8       72.22       68.33      1.37 o 
  -2  -4   8        0.21        0.22      0.09 o 
  -1  -4   8        0.12       -0.14      0.20 o 
   0  -4   8        1.98        1.96      0.18 o 
   1  -4   8       11.05       11.25      0.59 o 
   2  -4   8        2.70        2.62      0.25 o 
  -4  -3   8       90.99       91.73      1.67 o 
  -3  -3   8       37.35       33.54      1.03 o 
  -2  -3   8        5.41        5.24      0.29 o 
  -1  -3   8        0.19        0.14      0.09 o 
   0  -3   8        3.54        3.61      0.38 o 
   1  -3   8        0.06        0.08      0.14 o 
   2  -3   8      257.72      278.72      3.77 o 
   3  -3   8       16.98       17.95      0.62 o 
  -4  -2   8        2.11        2.53      0.28 o 
  -3  -2   8       24.51       23.02      0.90 o 
  -1  -2   8        0.18        0.27      0.11 o 
   0  -2   8        4.03        3.57      0.26 o 
   1  -2   8       37.74       38.02      1.25 o 
   2  -2   8      119.21      126.47      2.41 o 
   3  -2   8        0.38        0.31      0.12 o 
   4  -2   8        7.89        6.24      0.37 o 
  -4  -1   8       26.60       30.37      0.97 o 
  -3  -1   8       14.24       14.82      0.53 o 
  -2  -1   8       74.63       76.59      1.91 o 
  -1  -1   8       39.70       37.20      1.08 o 
   0  -1   8       11.99       10.70      0.62 o 
   1  -1   8        3.52        3.10      0.36 o 
   2  -1   8       33.96       34.39      1.19 o 
   3  -1   8      153.92      165.62      2.77 o 
   4  -1   8       13.06       13.18      0.58 o 
   5  -1   8       15.35       12.78      0.42 o 
  -4   0   8        6.40        7.26      0.46 o 
  -3   0   8        8.10        8.21      0.39 o 
  -2   0   8       41.90       39.93      1.35 o 
  -1   0   8       64.00       62.82      1.71 o 
   0   0   8      249.39      233.19      3.32 o 
   1   0   8      116.04      111.05      2.19 o 
   2   0   8        1.89        2.20      0.31 o 
   3   0   8        1.69        1.97      0.30 o 
   4   0   8       17.69       16.87      0.73 o 
   5   0   8       29.16       30.25      0.86 o 
  -4   1   8        0.00       -0.09      0.09 o 
  -3   1   8       48.83       52.98      1.46 o 
  -2   1   8       13.05       13.82      0.79 o 
  -1   1   8        0.78        0.66      0.21 o 
   0   1   8        5.38        5.10      0.25 o 
   1   1   8       15.89       13.79      0.49 o 
   2   1   8       23.87       22.73      0.93 o 
   3   1   8       58.58       56.28      1.54 o 
   4   1   8        0.13        0.01      0.13 o 
   5   1   8        6.95        5.86      0.41 o 
  -4   2   8        4.00        3.20      0.28 o 
  -3   2   8        0.63        0.22      0.14 o 
  -2   2   8        3.02        3.62      0.42 o 
  -1   2   8       64.61       61.22      1.72 o 
   0   2   8       17.44       15.40      0.94 o 
   1   2   8       45.73       44.13      0.76 o 
   2   2   8       17.18       16.89      0.79 o 
   3   2   8       10.45       10.20      0.64 o 
   4   2   8        7.93        7.11      0.42 o 
   5   2   8       43.04       45.31      1.60 o 
   6   2   8        5.10        5.83      0.30 o 
  -4   3   8      137.77      137.65      2.04 o 
  -3   3   8       52.32       56.75      1.04 o 
  -2   3   8        1.03        1.03      0.23 o 
  -1   3   8        0.70        0.79      0.22 o 
   0   3   8      170.86      170.76      3.08 o 
   1   3   8       28.45       28.01      0.70 o 
   2   3   8       22.36       22.55      0.90 o 
   3   3   8       25.12       21.68      0.64 o 
   4   3   8        3.18        3.97      0.28 o 
   5   3   8        3.60        2.71      0.20 o 
   6   3   8        2.87        4.58      0.28 o 
  -4   4   8       10.20        9.70      0.39 o 
  -3   4   8       67.90       68.55      1.06 o 
  -2   4   8       44.95       47.52      1.45 o 
  -1   4   8       26.83       24.89      1.10 o 
   0   4   8      232.11      233.68      3.78 o 
   1   4   8      370.82      377.27      3.48 o 
   2   4   8      587.41      576.58      6.80 o 
   3   4   8       65.32       74.93      1.86 o 
   4   4   8        0.10        0.37      0.09 o 
   5   4   8        1.35        1.03      0.12 o 
   6   4   8        0.32        0.34      0.09 o 
  -3   5   8        5.09        5.21      0.37 o 
  -2   5   8        0.65        0.59      0.18 o 
  -1   5   8        1.99        2.29      0.34 o 
   0   5   8        4.73        4.52      0.47 o 
   1   5   8       95.42       95.09      1.45 o 
   2   5   8       31.45       34.43      1.21 o 
   3   5   8       33.92       33.34      1.21 o 
   4   5   8        1.37        2.11      0.18 o 
   5   5   8        5.30        5.99      0.29 o 
   6   5   8        5.32        3.93      0.22 o 
  -2   6   8       54.50       60.66      0.95 o 
  -1   6   8        0.47        0.40      0.17 o 
   0   6   8        7.29        9.64      0.64 o 
   1   6   8       87.19       79.71      1.27 o 
   2   6   8       74.70       79.31      1.24 o 
   3   6   8       19.59       16.12      0.78 o 
   4   6   8        4.92        6.69      0.47 o 
   5   6   8        0.97        0.99      0.16 o 
  -1   7   8        2.54        1.85      0.23 o 
   0   7   8       16.31       13.86      0.68 o 
   1   7   8        9.94        8.86      0.54 o 
   2   7   8       10.59       12.53      0.42 o 
   3   7   8       23.77       26.19      0.91 o 
   4   7   8       33.08       36.20      1.02 o 
   5   7   8       10.82       11.26      0.44 o 
   0   8   8        4.10        4.06      0.29 o 
   1   8   8        9.75       10.26      0.48 o 
   3   8   8        5.93        7.88      0.27 o 
   4   8   8      121.06      145.87      2.00 o 
  -2  -4   9        1.59        1.54      0.20 o 
  -1  -4   9       19.95       20.74      0.65 o 
   0  -4   9        0.42        0.45      0.13 o 
   1  -4   9        3.96        3.86      0.28 o 
  -3  -3   9       24.44       22.67      0.56 o 
  -2  -3   9        0.35        0.54      0.15 o 
  -1  -3   9        0.35        0.18      0.11 o 
   0  -3   9        2.70        2.78      0.30 o 
   1  -3   9       24.26       26.35      0.89 o 
   2  -3   9        3.01        2.83      0.26 o 
  -3  -2   9        1.19        1.45      0.14 o 
  -2  -2   9        0.03        0.00      0.11 o 
  -1  -2   9       80.89       79.90      1.59 o 
   0  -2   9        3.23        2.11      0.27 o 
   1  -2   9        7.47        8.58      0.55 o 
   2  -2   9      152.11      157.80      2.53 o 
   3  -2   9       36.99       36.85      0.93 o 
  -3  -1   9        9.10        9.45      0.35 o 
  -2  -1   9        1.20        1.29      0.25 o 
  -1  -1   9        8.76        8.33      0.60 o 
   0  -1   9       12.97       13.20      0.96 o 
   1  -1   9        6.48        6.65      0.35 o 
   2  -1   9       47.67       47.55      1.35 o 
   3  -1   9        8.30        8.67      0.51 o 
   4  -1   9        0.66        0.74      0.09 o 
  -3   0   9        2.09        1.95      0.25 o 
  -2   0   9       17.82       17.40      0.85 o 
  -1   0   9        4.47        4.63      0.46 o 
   0   0   9       35.17       32.72      0.89 o 
   1   0   9       42.78       42.51      0.90 o 
   2   0   9       80.53       82.08      1.85 o 
   3   0   9      159.16      164.96      2.71 o 
   4   0   9        9.15        8.72      0.34 o 
  -3   1   9       13.47       13.72      0.64 o 
  -2   1   9       73.31       77.17      1.87 o 
  -1   1   9       18.94       19.42      0.95 o 
   0   1   9        0.29        0.13      0.14 o 
   1   1   9       56.01       52.10      1.01 o 
   2   1   9        0.18        0.33      0.15 o 
   3   1   9        4.62        4.73      0.43 o 
   4   1   9       29.52       30.41      0.69 o 
   5   1   9        1.50        1.43      0.17 o 
  -3   2   9        2.29        2.38      0.27 o 
  -2   2   9        2.11        1.51      0.28 o 
  -1   2   9       29.70       30.14      1.19 o 
   0   2   9       96.42       94.30      2.16 o 
   1   2   9        0.81        0.48      0.15 o 
   2   2   9        4.15        3.12      0.34 o 
   3   2   9       66.60       62.07      1.58 o 
   4   2   9       12.15       10.60      0.58 o 
   5   2   9       12.70       12.87      0.81 o 
  -3   3   9       16.52       17.36      1.05 o 
  -2   3   9       27.58       30.48      1.11 o 
  -1   3   9        3.74        4.14      0.44 o 
   0   3   9        6.26        7.12      0.57 o 
   1   3   9       29.21       29.58      1.11 o 
   2   3   9        0.04        0.13      0.11 o 
   3   3   9       62.20       56.54      1.38 o 
   4   3   9       10.63       10.42      0.40 o 
   5   3   9        4.10        4.94      0.22 o 
  -3   4   9       11.11       10.21      0.45 o 
  -2   4   9        0.83        0.65      0.17 o 
  -1   4   9       23.40       20.66      0.95 o 
   0   4   9       48.53       52.57      1.57 o 
   1   4   9        0.09        0.09      0.08 o 
   2   4   9       91.88       99.46      2.10 o 
   3   4   9      132.56      125.41      2.42 o 
   4   4   9        3.03        2.07      0.17 o 
   5   4   9       12.63       10.07      0.53 o 
  -2   5   9       47.94       51.26      1.13 o 
  -1   5   9       74.17       78.86      1.80 o 
   0   5   9       22.27       24.63      1.02 o 
   1   5   9       20.05       19.06      0.57 o 
   2   5   9       19.90       19.49      0.84 o 
   3   5   9        2.38        2.23      0.30 o 
   4   5   9       36.20       38.24      1.10 o 
   5   5   9        6.83        6.42      0.21 o 
  -2   6   9        3.28        3.29      0.24 o 
  -1   6   9       33.82       33.47      0.99 o 
   0   6   9        5.38        5.66      0.44 o 
   1   6   9        2.13        2.23      0.27 o 
   2   6   9        3.93        4.21      0.35 o 
   3   6   9        8.39       11.81      0.60 o 
   4   6   9       24.30       32.20      0.93 o 
   5   6   9       39.00       44.83      0.87 o 
  -1   7   9        6.88        6.75      0.23 o 
   0   7   9        0.24        0.34      0.11 o 
   1   7   9       26.78       25.09      0.79 o 
   2   7   9       21.44       24.23      0.71 o 
   3   7   9        0.44        0.39      0.11 o 
   4   7   9        2.20        2.43      0.22 o 
  -2  -3  10        2.35        1.97      0.18 o 
  -1  -3  10        2.61        2.26      0.22 o 
   0  -3  10        9.06        7.79      0.65 o 
   1  -3  10       80.61       79.84      1.29 o 
  -2  -2  10       25.13       23.80      0.76 o 
  -1  -2  10        5.51        6.20      0.42 o 
   0  -2  10        0.27        0.20      0.07 o 
   1  -2  10       13.08       11.80      0.85 o 
   2  -2  10       68.74       68.99      1.28 o 
  -3  -1  10        4.34        3.72      0.24 o 
  -2  -1  10       14.79       15.57      0.66 o 
  -1  -1  10       52.21       53.36      1.38 o 
   0  -1  10       55.28       53.03      0.90 o 
   1  -1  10        0.54        0.41      0.13 o 
   2  -1  10        5.14        5.42      0.39 o 
   3  -1  10        5.03        4.70      0.30 o 
  -3   0  10       10.11        9.12      0.39 o 
  -2   0  10       10.60        9.32      0.54 o 
  -1   0  10       13.88       14.47      0.73 o 
   0   0  10        1.40        1.40      0.15 o 
   1   0  10       11.42       10.97      0.47 o 
   2   0  10       21.97       21.60      0.81 o 
   3   0  10        1.14        0.75      0.16 o 
   4   0  10        6.33        5.37      0.29 o 
  -3   1  10        4.32        3.47      0.25 o 
  -2   1  10       24.41       25.04      0.91 o 
  -1   1  10        0.53        0.56      0.19 o 
   0   1  10       12.85       12.22      0.68 o 
   1   1  10        4.92        5.06      0.28 o 
   2   1  10       13.33       14.30      0.67 o 
   3   1  10        9.84        9.53      0.52 o 
   4   1  10       18.24       18.39      0.43 o 
  -2   2  10        1.64        1.48      0.24 o 
  -1   2  10       85.00       88.24      1.95 o 
   0   2  10        6.98        6.93      0.52 o 
   1   2  10       16.69       15.77      0.79 o 
   2   2  10        5.50        4.76      0.39 o 
   3   2  10        1.25        1.37      0.14 o 
   4   2  10        7.23        5.98      0.25 o 
  -2   3  10       24.07       23.99      0.82 o 
  -1   3  10       77.61       80.41      1.81 o 
   0   3  10      136.62      142.80      2.59 o 
   1   3  10      313.01      306.71      2.84 o 
   2   3  10       69.56       73.05      1.68 o 
   3   3  10        0.47        0.20      0.14 o 
   4   3  10        1.42        0.97      0.11 o 
  -2   4  10        0.11        0.17      0.06 o 
  -1   4  10        0.93        0.93      0.19 o 
   0   4  10       74.94       76.92      1.75 o 
   1   4  10       49.35       48.46      1.09 o 
   2   4  10        9.12        9.08      0.54 o 
   3   4  10        6.23        8.23      0.50 o 
   4   4  10        2.31        2.35      0.25 o 
  -1   5  10        6.07        6.73      0.41 o 
   0   5  10       36.06       35.92      1.07 o 
   1   5  10       43.44       46.80      1.20 o 
   2   5  10        8.70        7.36      0.44 o 
   3   5  10        1.27        1.79      0.23 o 
   4   5  10        1.29        1.59      0.18 o 
  -1   6  10        5.60        4.62      0.27 o 
   0   6  10       13.85       13.78      0.55 o 
   1   6  10        8.75        9.59      0.46 o 
   2   6  10       17.35       17.64      0.57 o 
   3   6  10       56.23       61.86      1.20 o 
   4   6  10        9.16        9.38      0.38 o 
  -1  -1  11       12.55       11.62      0.47 o 
   0  -1  11        6.48        6.02      0.33 o 
   1  -1  11       33.33       31.12      0.70 o 
   2  -1  11       50.43       47.17      0.85 o 
  -2   0  11        5.33        4.42      0.27 o 
  -1   0  11        2.75        2.34      0.24 o 
   0   0  11       12.40       10.20      0.49 o 
   1   0  11        0.46        0.52      0.12 o 
   2   0  11        0.14       -0.09      0.09 o 
  -2   1  11       17.88       16.56      0.54 o 
  -1   1  11       34.21       32.77      0.93 o 
   0   1  11        1.09        0.63      0.15 o 
   1   1  11        2.51        1.96      0.14 o 
   2   1  11       26.94       25.37      0.71 o 
   3   1  11       12.13       10.15      0.43 o 
  -2   2  11        3.63        3.67      0.24 o 
  -1   2  11        8.66        8.45      0.46 o 
   0   2  11       13.83       12.22      0.58 o 
   1   2  11        0.38        0.51      0.16 o 
   2   2  11       46.95       45.04      1.08 o 
   3   2  11       13.99       12.66      0.51 o 
  -1   3  11       23.12       23.21      0.74 o 
   0   3  11        0.28        0.28      0.12 o 
   1   3  11       36.03       35.83      0.62 o 
   2   3  11       75.32       69.95      1.36 o 
   3   3  11        0.00        0.06      0.08 o 
  -1   4  11        4.20        4.17      0.27 o 
   0   4  11        7.12        6.25      0.37 o 
   1   4  11       24.21       21.00      0.65 o 
   2   4  11        0.22        0.19      0.11 o 
   3   4  11       20.13       19.58      0.61 o 
   0   5  11        3.33        3.35      0.23 o 
   1   5  11        1.86        2.06      0.18 o 
   2   5  11        7.74        7.58      0.31 o 
   3   5  11       25.32       26.87      0.63 o 
                                                 
